# Supplementary material for: Ethyl 2-[(E)-4-(dimethyl­amino)benzyl­idenehydrazino]-5-nitro­benzoate
Source: Acta Crystallogr Sect E Struct Rep Online. 2008 Nov 8;64(Pt 12):o2286–7. doi: 10.1107/S1600536808035939 (PMC2959927; doi:10.1107/S1600536808035939)
Supplement: Supplementary file 1 [file e-64-o2286-sup1.cif]

##############################################################################
###                                                                        ###
###        Electronic paper (Acta Crystallographica Section E)             ###
###                                                                        ###
##############################################################################
#                                                                            #
# This CIF contains the data in a paper accepted for publication in Acta     #
# Crystallographica Section E. It conforms to the requirements of Notes      #
# for Authors for Section E, and has been peer reviewed under the auspices   #
# of the IUCr Commission on Journals.                                        #
#                                                                            #
# Full details of the Crystallographic Information File format               #
# are given in the paper "The Crystallographic Information File (CIF):       #
# a New Standard Archive File for Crystallography" by S. R. Hall, F. H.      #
# Allen and I. D. Brown [Acta Cryst. (1991), A47, 655-685].                  #
#                                                                            #
# The current version of the core CIF dictionary is obtainable from          #
# ftp://ftp.iucr.org/pub/cif_core.dic. The current version number is 2.4.    #
#                                                                            #
# Software is freely available for graphical display of the structure(s) in  #
# this CIF.  For information consult the CIF home page http://www.iucr.org/  #
# cif/home.html                                                              #
#                                                                            #
# This file may be used for bona fide research purposes within the           #
# scientific community so long as proper attribution is given to the journal # 
# article from which it was obtained.                                        #
#                                                                            #
##############################################################################
                                             
data_global
_audit_creation_method     'form.cif (version 2.0)'
_journal_data_validation_number     ?
_journal_date_recd_electronic     2008-10-29
_journal_date_accepted     2008-11-01
_journal_name_full     'Acta Crystallographica, Section E'
_journal_year     2008
_journal_volume     64
_journal_issue     12
_journal_page_first     o2286
_journal_page_last     o2287
_journal_paper_category     QO
_journal_coeditor_code     IS2354
_publ_contact_author_name     'Prof. Fun Hoong Kun'
_publ_contact_author_address
;
      X-ray Crystallography Unit
      School of Physics
      Universiti Sains Malaysia
      11800 USM, Penang
      MALAYSIA
;
_publ_contact_author_email     'hkfun@usm.my'
_publ_contact_author_fax     '6 04 6579150'
_publ_contact_author_phone     '6 04 6577888  Ext. 3690'
_publ_section_title
;
Ethyl 2-[(<i>E</i>)-4-(dimethylamino)benzylidenehydrazino]-5-nitrobenzoate
;
loop_
    _publ_author_name
    _publ_author_footnote
    _publ_author_address
    'Hoong-Kun Fun' ?
;     X-ray Crystallography Unit
      School of Physics
      Universiti Sains Malaysia
      11800 USM, Penang
      Malaysia
;
    'Adithya Adhikari' ?
;
      Department of Studies in Chemistry
      Mangalore University
      Mangalagangotri
      Mangalore 574 199
      India
;
    'P. S. Patil'
;
      Department of Studies in Physics,
      Mangalore University,
      Mangalagangotri,
      Mangalore 574 199,
      India.
;
;
      Department of Physics
      K.L.E. Society's K.L.E. Institute of Technology
      Gokul Road
      Hubli 590 030
      India
;
    'B. Kalluraya' ?
;
      Department of Studies in Chemistry
      Mangalore University
      Mangalagangotri
      Mangalore 574 199
      India
;
    'Suchada Chantrapromma'
;
      Additional correspondence author, e-mail: suchada.c@psu.ac.th.
;
;     Crystal Materials Research Unit
      Department of Chemistry
      Faculty of Science
      Prince of Songkla University
      Hat-Yai, Songkhla 90112
      Thailand
;
data_I
_audit_creation_method     SHELXL-97
_chemical_name_systematic
;
Ethyl 2-[(<i>E</i>)-4-(dimethylamino)benzylidenehydrazino]-
5-nitrobenzoate
;
_chemical_name_common
;
;
_chemical_formula_moiety     'C18 H20 N4 O4'
_chemical_formula_sum     'C18 H20 N4 O4'
_chemical_formula_weight     356.38
_chemical_melting_point     '439'
_symmetry_cell_setting     Monoclinic
_symmetry_space_group_name_H-M     'P 21/c'
_symmetry_space_group_name_Hall     '-P 2ybc'
loop_
    _symmetry_equiv_pos_as_xyz
    'x, y, z'
    '-x, y+1/2, -z+1/2'
    '-x, -y, -z'
    'x, -y-1/2, z-1/2'
_cell_length_a     10.8216(4)
_cell_length_b     15.9175(6)
_cell_length_c     10.4136(4)
_cell_angle_alpha     90.00
_cell_angle_beta     107.091(2)
_cell_angle_gamma     90.00
_cell_volume     1714.56(11)
_cell_formula_units_Z     4
_cell_measurement_reflns_used     3929
_cell_measurement_theta_min     1.97
_cell_measurement_theta_max     27.50
_cell_measurement_temperature     100.00(10)
_exptl_crystal_description     Block
_exptl_crystal_colour     Red
_exptl_crystal_size_max     0.44
_exptl_crystal_size_mid     0.41
_exptl_crystal_size_min     0.31
_exptl_crystal_density_diffrn     1.381
_exptl_crystal_density_meas     ?
_exptl_crystal_density_method     'not measured'
_exptl_crystal_F_000     752
_exptl_absorpt_coefficient_mu     0.100
_exptl_absorpt_correction_type     multi-scan
_exptl_absorpt_process_details     '(<i>SADABS</i>; Bruker, 2005)'
_exptl_absorpt_correction_T_min     0.9572
_exptl_absorpt_correction_T_max     0.9696
_exptl_special_details
;
The low-temperature data was collected with the Oxford Cyrosystem Cobra
low-temperature attachment.
;
_diffrn_ambient_temperature     100.00(10)
_diffrn_radiation_type     MoK\a
_diffrn_radiation_wavelength     0.71073
_diffrn_radiation_source     'fine-focus sealed tube'
_diffrn_radiation_monochromator     graphite
_diffrn_measurement_device_type
;
Bruker SMART APEXII CCD area-detector diffractometer
;
_diffrn_measurement_method     '\w scans'
_diffrn_detector_area_resol_mean     8.33
_diffrn_reflns_number     16368
_diffrn_reflns_av_R_equivalents     0.0288
_diffrn_reflns_av_sigmaI/netI     0.0251
_diffrn_reflns_theta_min     1.97
_diffrn_reflns_theta_max     27.50
_diffrn_reflns_theta_full     27.50
_diffrn_measured_fraction_theta_max     0.998
_diffrn_measured_fraction_theta_full     0.998
_diffrn_reflns_limit_h_min     -14
_diffrn_reflns_limit_h_max     12
_diffrn_reflns_limit_k_min     -20
_diffrn_reflns_limit_k_max     19
_diffrn_reflns_limit_l_min     -13
_diffrn_reflns_limit_l_max     13
_diffrn_standards_number     0
_diffrn_standards_interval_count     ?
_diffrn_standards_interval_time     ?
_diffrn_standards_decay_%     ?
_refine_special_details
;
Refinement of <i>F</i>^2^ against ALL reflections. The weighted <i>R</i>-factor
<i>wR</i> and goodness of fit <i>S</i> are based on <i>F</i>^2^, conventional
<i>R</i>-factors <i>R</i> are based on <i>F</i>, with <i>F</i> set to zero for
negative <i>F</i>^2^. The threshold expression of <i>F</i>^2^ >
\s(<i>F</i>^2^) is used only for calculating <i>R</i>-factors(gt) <i>etc</i>.
and is not relevant to the choice of reflections for refinement.
<i>R</i>-factors based on <i>F</i>^2^ are statistically about twice as large
as those based on <i>F</i>, and <i>R</i>- factors based on ALL data will be
even larger.
;
_reflns_number_total     3929
_reflns_number_gt     3275
_reflns_threshold_expression     'I > 2\s(I)'
_refine_ls_structure_factor_coef     Fsqd
_refine_ls_matrix_type     full
_refine_ls_R_factor_all     0.0482
_refine_ls_R_factor_gt     0.0383
_refine_ls_wR_factor_gt     0.0976
_refine_ls_wR_factor_ref     0.1053
_refine_ls_goodness_of_fit_ref     1.038
_refine_ls_restrained_S_all     1.038
_refine_ls_number_reflns     3929
_refine_ls_number_parameters     242
_refine_ls_number_restraints     0
_refine_ls_hydrogen_treatment     mixed
_refine_ls_weighting_scheme     calc
_refine_ls_weighting_details
         'calc w=1/[\s^2^(Fo^2^)+(0.0493P)^2^+0.6489P] where P=(Fo^2^+2Fc^2^)/3'
_atom_sites_solution_hydrogens     geom
_atom_sites_solution_primary     direct
_atom_sites_solution_secondary     difmap
_refine_ls_shift/su_max     0.001
_refine_ls_shift/su_mean     <0.001
_refine_diff_density_max     0.264
_refine_diff_density_min     -0.268
_refine_ls_extinction_method     none
_refine_ls_extinction_coef     ?
loop_
    _atom_type_symbol
    _atom_type_description
    _atom_type_scat_dispersion_real
    _atom_type_scat_dispersion_imag
    _atom_type_scat_source
    'C' 'C' 0.0033 0.0016
                         'International Tables Vol C Tables 4.2.6.8 and 6.1.1.4'
    'H' 'H' 0.0000 0.0000
                         'International Tables Vol C Tables 4.2.6.8 and 6.1.1.4'
    'N' 'N' 0.0061 0.0033
                         'International Tables Vol C Tables 4.2.6.8 and 6.1.1.4'
    'O' 'O' 0.0106 0.0060
                         'International Tables Vol C Tables 4.2.6.8 and 6.1.1.4'
_computing_data_collection     'APEX2 (Bruker, 2005)'
_computing_cell_refinement     'APEX2 (Bruker, 2005)'
_computing_data_reduction     'SAINT (Bruker, 2005)'
_computing_structure_solution     'SHELXTL (Sheldrick, 2008)'
_computing_structure_refinement     'SHELXTL (Sheldrick, 2008)'
_computing_molecular_graphics     'SHELXTL (Sheldrick, 2008)'
_computing_publication_material
;
SHELXTL (Sheldrick, 2008)  and PLATON (Spek, 2003)
;
loop_
    _atom_site_type_symbol
    _atom_site_label
    _atom_site_fract_x
    _atom_site_fract_y
    _atom_site_fract_z
    _atom_site_U_iso_or_equiv
    _atom_site_adp_type
    _atom_site_calc_flag
    _atom_site_refinement_flags
    _atom_site_occupancy
    _atom_site_disorder_assembly
    _atom_site_disorder_group
    O O1 0.79559(10) 0.52119(6) -0.07387(11) 0.0354(3) Uani d . 1 . .
    O O2 0.69063(9) 0.41140(6) -0.17045(10) 0.0304(2) Uani d . 1 . .
    O O3 0.81387(8) 0.14041(5) -0.00146(9) 0.0220(2) Uani d . 1 . .
    O O4 0.93830(9) 0.11554(6) 0.20957(9) 0.0263(2) Uani d . 1 . .
    N N1 1.11000(9) 0.28501(7) 0.47925(10) 0.0205(2) Uani d . 1 . .
    N N2 1.03176(10) 0.24883(7) 0.36376(10) 0.0200(2) Uani d . 1 . .
    N N3 1.51942(11) 0.31448(7) 1.07252(11) 0.0251(3) Uani d . 1 . .
    N N4 0.77246(10) 0.44519(7) -0.07681(11) 0.0233(2) Uani d . 1 . .
    C C1 1.27580(12) 0.33820(8) 0.74183(12) 0.0211(3) Uani d . 1 . .
    H H1A 1.2308 0.3810 0.6868 0.025 Uiso calc R 1 . .
    C C2 1.36107(12) 0.35818(8) 0.86484(12) 0.0217(3) Uani d . 1 . .
    H H2A 1.3724 0.4141 0.8915 0.026 Uiso calc R 1 . .
    C C3 1.43165(11) 0.29502(8) 0.95126(12) 0.0199(3) Uani d . 1 . .
    C C4 1.40814(11) 0.21103(8) 0.90855(12) 0.0205(3) Uani d . 1 . .
    H H4A 1.4511 0.1679 0.9641 0.025 Uiso calc R 1 . .
    C C5 1.32196(11) 0.19195(8) 0.78513(12) 0.0204(3) Uani d . 1 . .
    H H5A 1.3078 0.1360 0.7594 0.024 Uiso calc R 1 . .
    C C6 1.25546(11) 0.25480(8) 0.69791(12) 0.0190(3) Uani d . 1 . .
    C C7 1.16926(11) 0.23101(8) 0.56787(12) 0.0200(3) Uani d . 1 . .
    H H7A 1.1563 0.1742 0.5477 0.024 Uiso calc R 1 . .
    C C8 0.97180(11) 0.29570(8) 0.25563(12) 0.0186(2) Uani d . 1 . .
    C C9 0.89357(11) 0.25738(8) 0.13494(12) 0.0185(2) Uani d . 1 . .
    C C10 0.82866(11) 0.30810(8) 0.02772(12) 0.0188(2) Uani d . 1 . .
    H H10A 0.7750 0.2839 -0.0500 0.023 Uiso calc R 1 . .
    C C11 0.84340(11) 0.39425(8) 0.03584(12) 0.0200(3) Uani d . 1 . .
    C C12 0.92453(12) 0.43263(8) 0.15043(13) 0.0227(3) Uani d . 1 . .
    H H12A 0.9362 0.4906 0.1531 0.027 Uiso calc R 1 . .
    C C13 0.98667(12) 0.38414(8) 0.25861(13) 0.0219(3) Uani d . 1 . .
    H H13A 1.0396 0.4097 0.3355 0.026 Uiso calc R 1 . .
    C C14 0.88536(11) 0.16499(8) 0.12145(12) 0.0197(3) Uani d . 1 . .
    C C15 0.80366(13) 0.05029(8) -0.02550(13) 0.0235(3) Uani d . 1 . .
    H H15A 0.8831 0.0233 0.0262 0.028 Uiso calc R 1 . .
    H H15B 0.7926 0.0394 -0.1199 0.028 Uiso calc R 1 . .
    C C16 0.69201(16) 0.01346(9) 0.01292(16) 0.0362(4) Uani d . 1 . .
    H H16A 0.6876 -0.0459 -0.0045 0.054 Uiso calc R 1 . .
    H H16B 0.6132 0.0396 -0.0389 0.054 Uiso calc R 1 . .
    H H16C 0.7038 0.0230 0.1068 0.054 Uiso calc R 1 . .
    C C17 1.57956(12) 0.24807(9) 1.16534(13) 0.0243(3) Uani d . 1 . .
    H H17A 1.6259 0.2111 1.1230 0.036 Uiso calc R 1 . .
    H H17B 1.5141 0.2169 1.1902 0.036 Uiso calc R 1 . .
    H H17C 1.6385 0.2722 1.2442 0.036 Uiso calc R 1 . .
    C C18 1.53899(13) 0.40099(8) 1.11646(13) 0.0276(3) Uani d . 1 . .
    H H18A 1.5651 0.4334 1.0511 0.041 Uiso calc R 1 . .
    H H18B 1.6051 0.4037 1.2012 0.041 Uiso calc R 1 . .
    H H18C 1.4598 0.4233 1.1262 0.041 Uiso calc R 1 . .
    H H1N2 1.0273(15) 0.1942(11) 0.3542(16) 0.034(4) Uiso d . 1 . .
loop_
    _atom_site_aniso_label
    _atom_site_aniso_U_11
    _atom_site_aniso_U_22
    _atom_site_aniso_U_33
    _atom_site_aniso_U_12
    _atom_site_aniso_U_13
    _atom_site_aniso_U_23
    O1 0.0480(6) 0.0165(5) 0.0349(6) -0.0003(4) 0.0017(5) 0.0046(4)
    O2 0.0372(5) 0.0261(5) 0.0215(5) -0.0018(4) -0.0011(4) 0.0025(4)
    O3 0.0290(4) 0.0158(4) 0.0178(4) -0.0011(3) 0.0017(4) -0.0012(3)
    O4 0.0334(5) 0.0205(5) 0.0201(5) -0.0013(4) -0.0001(4) 0.0025(4)
    N1 0.0205(5) 0.0251(5) 0.0149(5) -0.0033(4) 0.0039(4) -0.0025(4)
    N2 0.0239(5) 0.0194(5) 0.0152(5) -0.0029(4) 0.0036(4) -0.0024(4)
    N3 0.0307(6) 0.0223(6) 0.0174(5) -0.0018(4) -0.0006(4) 0.0005(4)
    N4 0.0282(5) 0.0195(5) 0.0221(6) 0.0014(4) 0.0070(4) 0.0018(4)
    C1 0.0239(6) 0.0203(6) 0.0180(6) 0.0012(5) 0.0043(5) 0.0027(5)
    C2 0.0273(6) 0.0167(6) 0.0202(6) -0.0015(5) 0.0057(5) -0.0005(5)
    C3 0.0220(6) 0.0222(6) 0.0150(6) -0.0018(5) 0.0047(5) 0.0006(5)
    C4 0.0233(6) 0.0196(6) 0.0182(6) 0.0015(4) 0.0054(5) 0.0038(5)
    C5 0.0239(6) 0.0181(6) 0.0198(6) -0.0018(5) 0.0075(5) -0.0005(5)
    C6 0.0199(5) 0.0214(6) 0.0163(6) -0.0017(4) 0.0060(5) -0.0002(5)
    C7 0.0221(5) 0.0198(6) 0.0190(6) -0.0024(5) 0.0076(5) -0.0019(5)
    C8 0.0186(5) 0.0216(6) 0.0166(6) -0.0004(4) 0.0065(5) -0.0006(5)
    C9 0.0198(5) 0.0188(6) 0.0172(6) -0.0013(4) 0.0059(5) -0.0006(5)
    C10 0.0215(5) 0.0196(6) 0.0154(6) -0.0015(4) 0.0054(5) -0.0015(5)
    C11 0.0228(6) 0.0194(6) 0.0179(6) 0.0014(4) 0.0063(5) 0.0026(5)
    C12 0.0270(6) 0.0171(6) 0.0244(7) -0.0019(5) 0.0081(5) -0.0026(5)
    C13 0.0246(6) 0.0218(6) 0.0185(6) -0.0023(5) 0.0050(5) -0.0045(5)
    C14 0.0204(5) 0.0206(6) 0.0172(6) -0.0017(4) 0.0043(5) -0.0012(5)
    C15 0.0338(7) 0.0145(6) 0.0197(6) 0.0004(5) 0.0042(5) -0.0025(5)
    C16 0.0544(9) 0.0263(7) 0.0337(8) -0.0135(6) 0.0218(7) -0.0090(6)
    C17 0.0249(6) 0.0279(7) 0.0172(6) 0.0014(5) 0.0018(5) 0.0031(5)
    C18 0.0311(7) 0.0266(7) 0.0199(7) -0.0030(5) -0.0003(5) -0.0031(5)
_geom_special_details
;
All e.s.d.'s (except the e.s.d. in the dihedral angle between two l.s. planes)
are estimated using the full covariance matrix. The cell e.s.d.'s are taken
into account individually in the estimation of e.s.d.'s in distances, angles
and torsion angles; correlations between e.s.d.'s in cell parameters are only
used when they are defined by crystal symmetry. An approximate (isotropic)
treatment of cell e.s.d.'s is used for estimating e.s.d.'s involving l.s.
planes.
;
loop_
    _geom_bond_atom_site_label_1
    _geom_bond_atom_site_label_2
    _geom_bond_site_symmetry_2
    _geom_bond_distance
    _geom_bond_publ_flag
    O1 N4 . 1.2340(14) ?
    O2 N4 . 1.2316(14) ?
    O3 C14 . 1.3445(14) ?
    O3 C15 . 1.4548(14) ?
    O4 C14 . 1.2170(15) ?
    N1 C7 . 1.2861(16) ?
    N1 N2 . 1.3770(14) ?
    N2 C8 . 1.3476(16) ?
    N2 H1N2 . 0.874(17) ?
    N3 C3 . 1.3739(15) ?
    N3 C18 . 1.4469(17) ?
    N3 C17 . 1.4511(16) ?
    N4 C11 . 1.4469(16) ?
    C1 C2 . 1.3779(17) ?
    C1 C6 . 1.4003(17) ?
    C1 H1A . 0.9300 ?
    C2 C3 . 1.4141(17) ?
    C2 H2A . 0.9300 ?
    C3 C4 . 1.4084(17) ?
    C4 C5 . 1.3817(17) ?
    C4 H4A . 0.9300 ?
    C5 C6 . 1.3999(17) ?
    C5 H5A . 0.9300 ?
    C6 C7 . 1.4509(16) ?
    C7 H7A . 0.9300 ?
    C8 C13 . 1.4162(17) ?
    C8 C9 . 1.4294(16) ?
    C9 C10 . 1.3896(17) ?
    C9 C14 . 1.4775(17) ?
    C10 C11 . 1.3803(17) ?
    C10 H10A . 0.9300 ?
    C11 C12 . 1.3973(17) ?
    C12 C13 . 1.3682(18) ?
    C12 H12A . 0.9300 ?
    C13 H13A . 0.9300 ?
    C15 C16 . 1.499(2) ?
    C15 H15A . 0.9700 ?
    C15 H15B . 0.9700 ?
    C16 H16A . 0.9600 ?
    C16 H16B . 0.9600 ?
    C16 H16C . 0.9600 ?
    C17 H17A . 0.9600 ?
    C17 H17B . 0.9600 ?
    C17 H17C . 0.9600 ?
    C18 H18A . 0.9600 ?
    C18 H18B . 0.9600 ?
    C18 H18C . 0.9600 ?
loop_
    _geom_angle_atom_site_label_1
    _geom_angle_atom_site_label_2
    _geom_angle_atom_site_label_3
    _geom_angle_site_symmetry_1
    _geom_angle_site_symmetry_3
    _geom_angle
    _geom_angle_publ_flag
    C14 O3 C15 . . 116.37(9) ?
    C7 N1 N2 . . 113.34(10) ?
    C8 N2 N1 . . 121.31(10) ?
    C8 N2 H1N2 . . 117.3(11) ?
    N1 N2 H1N2 . . 120.9(11) ?
    C3 N3 C18 . . 120.17(11) ?
    C3 N3 C17 . . 120.11(11) ?
    C18 N3 C17 . . 119.16(10) ?
    O2 N4 O1 . . 122.76(11) ?
    O2 N4 C11 . . 118.95(10) ?
    O1 N4 C11 . . 118.29(11) ?
    C2 C1 C6 . . 121.36(11) ?
    C2 C1 H1A . . 119.3 ?
    C6 C1 H1A . . 119.3 ?
    C1 C2 C3 . . 121.09(12) ?
    C1 C2 H2A . . 119.5 ?
    C3 C2 H2A . . 119.5 ?
    N3 C3 C4 . . 121.08(11) ?
    N3 C3 C2 . . 121.52(11) ?
    C4 C3 C2 . . 117.40(11) ?
    C5 C4 C3 . . 120.82(11) ?
    C5 C4 H4A . . 119.6 ?
    C3 C4 H4A . . 119.6 ?
    C4 C5 C6 . . 121.61(11) ?
    C4 C5 H5A . . 119.2 ?
    C6 C5 H5A . . 119.2 ?
    C5 C6 C1 . . 117.65(11) ?
    C5 C6 C7 . . 119.07(11) ?
    C1 C6 C7 . . 123.27(11) ?
    N1 C7 C6 . . 122.92(11) ?
    N1 C7 H7A . . 118.5 ?
    C6 C7 H7A . . 118.5 ?
    N2 C8 C13 . . 120.55(11) ?
    N2 C8 C9 . . 120.92(11) ?
    C13 C8 C9 . . 118.53(11) ?
    C10 C9 C8 . . 119.18(11) ?
    C10 C9 C14 . . 119.99(11) ?
    C8 C9 C14 . . 120.79(11) ?
    C11 C10 C9 . . 120.39(11) ?
    C11 C10 H10A . . 119.8 ?
    C9 C10 H10A . . 119.8 ?
    C10 C11 C12 . . 121.27(11) ?
    C10 C11 N4 . . 118.87(11) ?
    C12 C11 N4 . . 119.86(11) ?
    C13 C12 C11 . . 119.34(12) ?
    C13 C12 H12A . . 120.3 ?
    C11 C12 H12A . . 120.3 ?
    C12 C13 C8 . . 121.17(11) ?
    C12 C13 H13A . . 119.4 ?
    C8 C13 H13A . . 119.4 ?
    O4 C14 O3 . . 122.77(11) ?
    O4 C14 C9 . . 124.77(11) ?
    O3 C14 C9 . . 112.45(10) ?
    O3 C15 C16 . . 111.47(11) ?
    O3 C15 H15A . . 109.3 ?
    C16 C15 H15A . . 109.3 ?
    O3 C15 H15B . . 109.3 ?
    C16 C15 H15B . . 109.3 ?
    H15A C15 H15B . . 108.0 ?
    C15 C16 H16A . . 109.5 ?
    C15 C16 H16B . . 109.5 ?
    H16A C16 H16B . . 109.5 ?
    C15 C16 H16C . . 109.5 ?
    H16A C16 H16C . . 109.5 ?
    H16B C16 H16C . . 109.5 ?
    N3 C17 H17A . . 109.5 ?
    N3 C17 H17B . . 109.5 ?
    H17A C17 H17B . . 109.5 ?
    N3 C17 H17C . . 109.5 ?
    H17A C17 H17C . . 109.5 ?
    H17B C17 H17C . . 109.5 ?
    N3 C18 H18A . . 109.5 ?
    N3 C18 H18B . . 109.5 ?
    H18A C18 H18B . . 109.5 ?
    N3 C18 H18C . . 109.5 ?
    H18A C18 H18C . . 109.5 ?
    H18B C18 H18C . . 109.5 ?
loop_
    _geom_torsion_atom_site_label_1
    _geom_torsion_atom_site_label_2
    _geom_torsion_atom_site_label_3
    _geom_torsion_atom_site_label_4
    _geom_torsion_site_symmetry_1
    _geom_torsion_site_symmetry_2
    _geom_torsion_site_symmetry_3
    _geom_torsion_site_symmetry_4
    _geom_torsion
    _geom_torsion_publ_flag
    C7 N1 N2 C8 . . . . -173.78(11) ?
    C6 C1 C2 C3 . . . . 0.22(19) ?
    C18 N3 C3 C4 . . . . -177.96(12) ?
    C17 N3 C3 C4 . . . . -6.57(18) ?
    C18 N3 C3 C2 . . . . 1.74(19) ?
    C17 N3 C3 C2 . . . . 173.13(12) ?
    C1 C2 C3 N3 . . . . 178.24(12) ?
    C1 C2 C3 C4 . . . . -2.05(18) ?
    N3 C3 C4 C5 . . . . -178.50(11) ?
    C2 C3 C4 C5 . . . . 1.79(18) ?
    C3 C4 C5 C6 . . . . 0.30(19) ?
    C4 C5 C6 C1 . . . . -2.13(18) ?
    C4 C5 C6 C7 . . . . 178.08(11) ?
    C2 C1 C6 C5 . . . . 1.87(18) ?
    C2 C1 C6 C7 . . . . -178.35(12) ?
    N2 N1 C7 C6 . . . . -179.18(10) ?
    C5 C6 C7 N1 . . . . -176.20(11) ?
    C1 C6 C7 N1 . . . . 4.02(19) ?
    N1 N2 C8 C13 . . . . -0.74(17) ?
    N1 N2 C8 C9 . . . . 178.29(10) ?
    N2 C8 C9 C10 . . . . 177.12(11) ?
    C13 C8 C9 C10 . . . . -3.83(17) ?
    N2 C8 C9 C14 . . . . -5.29(17) ?
    C13 C8 C9 C14 . . . . 173.76(11) ?
    C8 C9 C10 C11 . . . . 2.42(17) ?
    C14 C9 C10 C11 . . . . -175.19(11) ?
    C9 C10 C11 C12 . . . . 0.79(18) ?
    C9 C10 C11 N4 . . . . -178.88(11) ?
    O2 N4 C11 C10 . . . . 7.77(17) ?
    O1 N4 C11 C10 . . . . -173.19(12) ?
    O2 N4 C11 C12 . . . . -171.90(11) ?
    O1 N4 C11 C12 . . . . 7.14(18) ?
    C10 C11 C12 C13 . . . . -2.54(19) ?
    N4 C11 C12 C13 . . . . 177.12(11) ?
    C11 C12 C13 C8 . . . . 1.02(19) ?
    N2 C8 C13 C12 . . . . -178.82(11) ?
    C9 C8 C13 C12 . . . . 2.13(18) ?
    C15 O3 C14 O4 . . . . -0.73(17) ?
    C15 O3 C14 C9 . . . . 178.13(10) ?
    C10 C9 C14 O4 . . . . -179.76(12) ?
    C8 C9 C14 O4 . . . . 2.67(19) ?
    C10 C9 C14 O3 . . . . 1.40(16) ?
    C8 C9 C14 O3 . . . . -176.17(10) ?
    C14 O3 C15 C16 . . . . 88.66(13) ?
loop_
    _geom_hbond_atom_site_label_D
    _geom_hbond_atom_site_label_H
    _geom_hbond_atom_site_label_A
    _geom_hbond_site_symmetry_A
    _geom_hbond_distance_DH
    _geom_hbond_distance_HA
    _geom_hbond_distance_DA
    _geom_hbond_angle_DHA
    _geom_hbond_publ_flag
    N2 H1N2 O4 1_555 0.875(18) 1.978(17) 2.6736(14) 135.6(14) y
    C7 H7A O1 2_745 0.93 2.49 3.3599(16) 156 y
    C12 H12A O4 2_755 0.93 2.59 3.3961(16) 145 y
    C16 H16C O2 4_566 0.96 2.59 3.5116(19) 162 y
    C17 H17B Cg1 4_566 0.96 2.64 3.4629(14) 144 y
