# Supplementary material for: Ethyl 2-[(E)-4-(dimethyl­amino)benzyl­idenehydrazino]-5-nitro­benzoate
Source: Acta Crystallogr Sect E Struct Rep Online. 2008 Nov 8;64(Pt 12):o2286–7. doi: 10.1107/S1600536808035939 (PMC2959927; doi:10.1107/S1600536808035939)
Supplement: Supplementary file 2 [file e-64-o2286-Isup2.hkl]

# 
# h,k,l, Fc-squared, Fo-squared, sigma(Fo-squared) and status flag 
# 
data_I
_shelx_title ' patil153_0m in P2(1)/c (100K)' 
_shelx_refln_list_code          4 
_shelx_F_calc_maximum      385.96 
_exptl_crystal_F_000       752.00 
_reflns_d_resolution_high  0.7696 
 
loop_ 
 _symmetry_equiv_pos_as_xyz 
 'x, y, z' 
 '-x, y+1/2, -z+1/2' 
 '-x, -y, -z' 
 'x, -y-1/2, z-1/2' 
 
_cell_length_a    10.8216 
_cell_length_b    15.9175 
_cell_length_c    10.4136 
_cell_angle_alpha  90.000 
_cell_angle_beta  107.091 
_cell_angle_gamma  90.000 
 
_shelx_F_squared_multiplier     1.000 
 
loop_ 
 _refln_index_h 
 _refln_index_k 
 _refln_index_l 
 _refln_F_squared_calc 
 _refln_F_squared_meas 
 _refln_F_squared_sigma 
 _refln_observed_status 
   1   0   0     5204.71     5022.81    163.03 o 
   2   0   0      470.89      446.99      8.18 o 
   3   0   0     1110.64     1021.78     16.50 o 
   4   0   0       88.71       66.38      1.54 o 
   5   0   0      277.20      254.45      3.92 o 
   6   0   0      162.62      143.85      2.98 o 
   7   0   0       27.02       29.60      1.80 o 
   8   0   0      898.89      901.76     22.22 o 
   9   0   0       14.63       17.31      1.80 o 
  10   0   0      158.06      164.35      4.65 o 
  11   0   0       12.79       13.83      2.20 o 
  12   0   0       31.09       23.24      3.46 o 
  13   0   0      122.73      127.95      6.81 o 
   1   1   0       34.22       19.91      1.59 o 
   2   1   0     7213.28     7106.05     87.18 o 
   3   1   0     1353.46     1327.39     16.44 o 
   4   1   0      581.92      522.75      4.88 o 
   5   1   0        2.72        2.23      0.43 o 
   6   1   0       16.14       14.31      0.69 o 
   7   1   0      664.50      681.02      6.62 o 
   8   1   0      214.95      218.75      3.25 o 
   9   1   0       40.75       36.42      1.52 o 
  10   1   0       38.60       40.83      1.86 o 
  11   1   0      143.82      137.88      3.43 o 
  12   1   0       31.75       33.27      2.71 o 
  13   1   0        7.38        4.03      3.67 o 
   0   2   0    17724.51    15548.87    497.77 o 
   1   2   0        8.51        7.62      0.42 o 
   2   2   0     8293.95     7672.77    101.90 o 
   3   2   0       60.63       62.06      1.03 o 
   4   2   0     1034.00      957.56      8.47 o 
   5   2   0        5.31        5.51      0.50 o 
   6   2   0       78.65       75.00      1.37 o 
   7   2   0     1553.19     1607.93     14.28 o 
   8   2   0      402.51      367.55      4.58 o 
   9   2   0       16.90       12.13      1.17 o 
  10   2   0       14.08       14.57      1.35 o 
  11   2   0        3.55        1.72      1.40 o 
  12   2   0      146.88      154.56      6.65 o 
  13   2   0      511.87      542.52     14.74 o 
   1   3   0    17341.84    16291.29    201.83 o 
   2   3   0     2463.74     2278.69     30.78 o 
   3   3   0       82.05       82.68      1.25 o 
   4   3   0      215.61      193.29      2.19 o 
   5   3   0      884.57      877.35      7.97 o 
   6   3   0       10.64       16.09      0.73 o 
   7   3   0      748.12      738.53      7.34 o 
   8   3   0       97.60       99.90      2.03 o 
   9   3   0       37.97       41.10      1.68 o 
  10   3   0        0.07        0.08      0.98 o 
  11   3   0       61.08       53.38      2.59 o 
  12   3   0       62.12       62.36      2.91 o 
  13   3   0       31.92       34.88      3.05 o 
   0   4   0     1314.80     1168.48     22.57 o 
   1   4   0        0.16        1.76      0.38 o 
   2   4   0      301.08      290.47      3.60 o 
   3   4   0      248.12      235.89      2.55 o 
   4   4   0        1.23        0.64      0.34 o 
   5   4   0      301.51      279.95      3.17 o 
   6   4   0      889.97      949.52      8.73 o 
   7   4   0      102.57      106.57      1.93 o 
   8   4   0       22.35       20.04      1.13 o 
   9   4   0      168.54      164.92      3.38 o 
  10   4   0       94.52       91.26      2.75 o 
  11   4   0      156.26      152.34      4.14 o 
  12   4   0       26.84       25.44      2.20 o 
  13   4   0      187.85      185.42      6.31 o 
   1   5   0      311.41      264.75      3.60 o 
   2   5   0     4979.70     4800.15     47.94 o 
   3   5   0       82.12       55.62      1.07 o 
   4   5   0      594.71      631.20      5.89 o 
   5   5   0        0.07        0.21      0.39 o 
   6   5   0      105.77       99.93      1.64 o 
   7   5   0      436.65      440.92      5.40 o 
   8   5   0      333.05      353.63      5.18 o 
   9   5   0      168.60      171.79      3.48 o 
  10   5   0       14.83       16.42      1.49 o 
  11   5   0        6.26        4.46      1.53 o 
  12   5   0       25.80       23.32      2.20 o 
  13   5   0      130.36      135.36      5.01 o 
   0   6   0     2235.10     2289.89     36.70 o 
   1   6   0      887.83     1007.68     11.93 o 
   2   6   0     1604.48     1530.88     15.83 o 
   3   6   0      336.68      328.85      3.63 o 
   4   6   0        6.00        4.80      0.48 o 
   5   6   0       26.19       28.56      0.86 o 
   6   6   0      601.26      646.17      6.70 o 
   7   6   0       83.46       72.09      1.67 o 
   8   6   0       11.37       14.21      1.28 o 
   9   6   0        4.56        5.28      1.17 o 
  10   6   0       97.19       87.34      3.10 o 
  11   6   0       34.26       29.17      3.10 o 
  12   6   0       68.23       71.60      4.42 o 
   1   7   0      144.74      150.23      2.65 o 
   2   7   0      745.25      714.06      7.44 o 
   3   7   0      841.85      895.75      8.75 o 
   4   7   0      114.20      119.84      1.81 o 
   5   7   0        0.66        0.42      0.46 o 
   6   7   0      289.71      314.22      3.79 o 
   7   7   0       12.95       16.76      1.06 o 
   8   7   0        3.80        3.50      1.00 o 
   9   7   0      392.87      405.80      6.55 o 
  10   7   0       20.22       20.16      1.86 o 
  11   7   0       33.81       32.32      2.26 o 
  12   7   0        8.19        6.10      1.72 o 
   0   8   0      328.76      313.98      6.29 o 
   1   8   0     1604.50     1868.58     23.03 o 
   2   8   0       15.15        9.76      0.64 o 
   3   8   0      358.27      362.94      4.06 o 
   4   8   0        8.07        8.74      0.71 o 
   5   8   0      274.85      283.40      3.68 o 
   6   8   0        2.74        3.21      0.71 o 
   7   8   0       81.39       85.53      2.43 o 
   8   8   0       14.37        8.39      1.39 o 
   9   8   0       46.09       44.82      2.33 o 
  10   8   0       46.05       50.34      2.54 o 
  11   8   0       63.34       67.13      3.54 o 
  12   8   0        0.28        0.87      1.99 o 
   1   9   0      203.92      222.62      2.90 o 
   2   9   0       29.55       42.36      1.21 o 
   3   9   0      584.92      589.86      6.18 o 
   4   9   0      124.39      109.81      2.15 o 
   5   9   0      136.45      130.64      2.35 o 
   6   9   0      143.14      149.27      2.93 o 
   7   9   0      419.46      413.32      8.63 o 
   8   9   0       30.26       25.64      2.21 o 
   9   9   0      922.49      908.78     17.46 o 
  10   9   0      289.89      299.16     10.02 o 
  11   9   0        3.54        1.37      1.57 o 
  12   9   0        8.70        6.50      2.09 o 
   0  10   0       63.68       50.89      1.73 o 
   1  10   0      417.01      413.51      4.56 o 
   2  10   0     1294.52     1337.72     21.16 o 
   3  10   0      159.75      156.77      2.51 o 
   4  10   0        4.66        3.35      0.69 o 
   5  10   0      294.79      296.95      4.50 o 
   6  10   0      496.16      513.57      8.44 o 
   7  10   0      328.02      332.06      6.23 o 
   8  10   0      235.45      248.72      8.42 o 
   9  10   0        2.98        3.76      1.42 o 
  10  10   0        3.15        3.32      1.52 o 
  11  10   0      107.14      105.05      3.63 o 
   1  11   0      102.14       95.91      1.83 o 
   2  11   0        0.39        0.17      0.55 o 
   3  11   0      177.04      158.01      2.70 o 
   4  11   0      908.52      896.54     10.85 o 
   5  11   0      122.92      117.96      2.73 o 
   6  11   0       75.81       66.13      2.62 o 
   7  11   0      911.61      920.01     14.03 o 
   8  11   0      863.36      891.26     19.10 o 
   9  11   0     1246.24     1291.48     21.22 o 
  10  11   0      284.21      312.33      8.50 o 
  11  11   0       10.59        8.42      2.15 o 
   0  12   0       12.98        9.71      1.59 o 
   1  12   0       90.41       74.55      2.35 o 
   2  12   0       84.59       78.43      2.32 o 
   3  12   0       91.22       75.66      2.59 o 
   4  12   0       20.26       19.89      1.39 o 
   5  12   0     1160.72     1163.05     18.78 o 
   6  12   0       50.80       51.08      3.05 o 
   7  12   0      128.29      127.13      7.51 o 
   8  12   0       68.23       62.18      3.99 o 
   9  12   0       11.29        7.82      1.80 o 
  10  12   0        3.63        2.20      1.66 o 
   1  13   0       16.39       19.74      1.83 o 
   2  13   0      966.57     1010.33     16.86 o 
   3  13   0     1915.11     1887.46     29.65 o 
   4  13   0       28.50       34.29      2.12 o 
   5  13   0      380.77      393.52      8.80 o 
   6  13   0     1789.13     1856.66     33.28 o 
   7  13   0      147.41      142.34      5.69 o 
   8  13   0       15.83       11.20      1.88 o 
   9  13   0       36.01       31.20      3.59 o 
  10  13   0       45.61       41.24      4.94 o 
   0  14   0      190.94      164.01     13.62 o 
   1  14   0       69.14       57.73      2.38 o 
   2  14   0       85.40      102.03      3.64 o 
   3  14   0       36.49       30.80      2.54 o 
   4  14   0      312.77      303.48      7.23 o 
   5  14   0       23.15       11.89      1.98 o 
   6  14   0       39.48       39.36      3.47 o 
   7  14   0       44.79       34.52      2.62 o 
   8  14   0       24.07       19.44      2.29 o 
   9  14   0        0.94       -1.13      2.13 o 
   1  15   0      335.59      303.47      6.49 o 
   2  15   0      253.33      225.80      6.95 o 
   3  15   0      406.47      379.24      7.67 o 
   4  15   0      780.09      737.71     14.60 o 
   5  15   0       21.74       24.80      2.28 o 
   6  15   0       65.58       64.64      3.33 o 
   7  15   0       99.57      108.26      5.45 o 
   8  15   0       47.53       47.85      4.13 o 
   9  15   0       28.04       25.52      3.50 o 
   0  16   0      205.08      149.69      8.39 o 
   1  16   0      136.65      104.46      4.96 o 
   2  16   0       98.33       95.59      3.68 o 
   3  16   0       25.41       24.79      2.91 o 
   4  16   0      160.84      183.15     11.21 o 
   5  16   0       15.69       12.90      2.57 o 
   6  16   0        0.00        0.04      2.04 o 
   7  16   0       84.12       94.49      5.30 o 
   8  16   0        8.38        4.75      2.53 o 
   1  17   0        7.05        8.05      2.24 o 
   2  17   0        0.23        0.01      1.84 o 
   3  17   0       73.31       61.98      4.18 o 
   4  17   0        0.56        0.70      2.09 o 
   5  17   0        1.70       -0.36      2.04 o 
   6  17   0      117.02      115.10     20.16 o 
   7  17   0       27.99       29.97      3.55 o 
   0  18   0       93.42       97.41      7.29 o 
   1  18   0      185.62      219.30      7.83 o 
   2  18   0        8.10        6.33      2.33 o 
   3  18   0       65.84       53.21      4.04 o 
   4  18   0        0.02        0.70      2.09 o 
   5  18   0       24.19       29.85      3.55 o 
   6  18   0      118.46      125.83      6.18 o 
   1  19   0        7.81        9.63      2.63 o 
   2  19   0       43.84       48.96      4.04 o 
   3  19   0       68.31       71.48      4.77 o 
   4  19   0      595.05      631.59     16.93 o 
   5  19   0       66.56       89.48      5.50 o 
   0  20   0      457.27      534.23     20.91 o 
   1  20   0       18.21       15.23      5.92 o 
   2  20   0        2.12       -0.52      2.28 o 
   3  20   0        0.72       -0.25      2.37 o 
 -13   1   1       84.29       75.42      4.26 o 
 -12   1   1       47.66       52.81      3.20 o 
 -11   1   1        2.48        5.11      1.56 o 
 -10   1   1        7.52        6.28      1.17 o 
  -9   1   1      192.90      181.15      5.15 o 
  -8   1   1        1.37        2.93      0.62 o 
  -7   1   1       37.10       37.59      1.03 o 
  -6   1   1       19.16       12.24      0.63 o 
  -5   1   1       14.67       12.23      0.61 o 
  -4   1   1     1216.55     1136.29     11.48 o 
  -3   1   1     3286.36     3180.38     32.51 o 
  -2   1   1      284.78      246.44      3.49 o 
  -1   1   1        4.16        2.45      0.82 o 
   0   1   1     1767.13     1893.27     35.82 o 
   1   1   1     2087.65     2084.22     28.31 o 
   2   1   1       13.07        5.85      0.47 o 
   3   1   1       30.47       31.83      0.68 o 
   4   1   1        0.06        0.74      0.33 o 
   5   1   1      221.58      214.21      2.54 o 
   6   1   1        0.34        2.74      0.56 o 
   7   1   1      124.53      114.82      1.99 o 
   8   1   1       67.00       65.83      1.62 o 
   9   1   1      240.78      241.43      4.57 o 
  10   1   1      499.64      487.62      7.92 o 
  11   1   1        1.16       -0.41      1.20 o 
  12   1   1      152.30      156.82      3.98 o 
  13   1   1      152.08      151.14      6.25 o 
 -13   2   1      174.78      173.84      7.10 o 
 -12   2   1       75.66       77.62      3.60 o 
 -11   2   1        6.05        4.46      1.93 o 
 -10   2   1       15.33       13.11      1.37 o 
  -9   2   1      323.41      313.03      5.00 o 
  -8   2   1        1.74        1.29      0.64 o 
  -7   2   1       68.96       70.28      1.40 o 
  -6   2   1       55.14       51.96      1.11 o 
  -5   2   1     2086.52     1986.10     17.04 o 
  -4   2   1      625.10      629.81      6.02 o 
  -3   2   1      205.38      192.72      2.57 o 
  -2   2   1     2849.91     2766.90     37.19 o 
  -1   2   1       34.38       32.86      0.80 o 
   0   2   1        4.90        4.51      0.40 o 
   1   2   1       25.62       26.33      0.79 o 
   2   2   1     4466.78     4154.47     47.83 o 
   3   2   1      830.43      885.03      7.76 o 
   4   2   1       28.59       29.80      0.77 o 
   5   2   1      103.23      107.29      1.78 o 
   6   2   1     2746.00     2744.60     23.50 o 
   7   2   1       64.97       55.95      1.43 o 
   8   2   1        3.16        1.64      0.75 o 
   9   2   1        2.36        0.36      1.34 o 
  10   2   1       29.86       30.41      1.93 o 
  11   2   1       16.62       15.46      1.65 o 
  12   2   1      499.76      561.84      9.58 o 
  13   2   1        3.84        9.74      2.38 o 
 -13   3   1       54.19       61.27      3.58 o 
 -12   3   1       38.57       37.99      3.06 o 
 -11   3   1        8.69        5.06      1.59 o 
 -10   3   1       65.17       65.86      2.60 o 
  -9   3   1     1032.52     1072.42     12.17 o 
  -8   3   1      144.14      151.38      2.49 o 
  -7   3   1       77.71       73.11      1.43 o 
  -6   3   1      430.32      415.82      4.24 o 
  -5   3   1     1146.50     1105.83      9.82 o 
  -4   3   1      707.51      693.65      6.59 o 
  -3   3   1     1777.00     1759.32     19.31 o 
  -2   3   1     1080.66     1086.11     15.02 o 
  -1   3   1     5469.02     5447.97     67.16 o 
   0   3   1      114.75       86.56      1.39 o 
   1   3   1     1772.35     1712.12     24.92 o 
   2   3   1        0.37        0.80      0.33 o 
   3   3   1      353.78      343.60      3.57 o 
   4   3   1      191.75      181.31      2.09 o 
   5   3   1        1.52        4.17      0.48 o 
   6   3   1     1231.86     1266.78     11.71 o 
   7   3   1      293.24      307.85      3.77 o 
   8   3   1       12.05       12.54      1.01 o 
   9   3   1       21.39       16.57      1.99 o 
  10   3   1      278.75      273.92      5.13 o 
  11   3   1      114.60      126.84      3.44 o 
  12   3   1      240.64      257.31      5.21 o 
 -13   4   1      138.66      146.28      5.18 o 
 -12   4   1       17.48       17.53      2.29 o 
 -11   4   1       18.61       20.04      2.19 o 
 -10   4   1        3.41        2.91      1.25 o 
  -9   4   1        1.54       -0.45      1.27 o 
  -8   4   1      121.67      120.74      2.22 o 
  -7   4   1        6.30        5.94      0.64 o 
  -6   4   1      658.51      688.28      6.53 o 
  -5   4   1      183.62      157.30      2.04 o 
  -4   4   1       44.64       46.05      1.05 o 
  -3   4   1      597.70      612.26      7.56 o 
  -2   4   1       25.05        9.44      0.61 o 
  -1   4   1       95.32       65.79      1.38 o 
   0   4   1      189.91      194.70      3.18 o 
   1   4   1      161.06      163.09      3.52 o 
   2   4   1      295.67      275.98      3.25 o 
   3   4   1      785.84      779.22      7.18 o 
   4   4   1      224.21      207.67      2.34 o 
   5   4   1       25.72       32.41      0.94 o 
   6   4   1      360.75      382.50      4.32 o 
   7   4   1        1.53        0.51      0.61 o 
   8   4   1       29.68       32.17      1.64 o 
   9   4   1       45.41       46.39      1.90 o 
  10   4   1       91.86       90.96      2.83 o 
  11   4   1      730.94      767.87     11.27 o 
  12   4   1        5.39        3.58      2.52 o 
 -13   5   1        2.67        2.55      2.00 o 
 -12   5   1       16.68       14.04      2.22 o 
 -11   5   1       55.76       52.43      3.01 o 
 -10   5   1        1.39        2.29      1.18 o 
  -9   5   1      156.24      148.68      3.54 o 
  -8   5   1      475.16      504.24      7.33 o 
  -7   5   1      558.11      529.94      6.12 o 
  -6   5   1       85.39       86.03      1.59 o 
  -5   5   1      212.47      206.71      2.58 o 
  -4   5   1        8.29        5.22      0.53 o 
  -3   5   1     1838.60     1939.08     19.57 o 
  -2   5   1       60.30       50.78      1.10 o 
  -1   5   1      345.97      307.04      4.08 o 
   0   5   1      382.65      366.31      6.95 o 
   1   5   1       44.64       30.34      0.84 o 
   2   5   1      196.98      227.91      2.72 o 
   3   5   1     1782.48     1839.03     16.43 o 
   4   5   1     3896.66     4118.79     34.60 o 
   5   5   1     3329.79     3437.57     29.12 o 
   6   5   1      183.42      182.17      2.62 o 
   7   5   1       43.80       43.79      1.50 o 
   8   5   1        2.17        0.54      1.00 o 
   9   5   1       50.38       46.61      1.94 o 
  10   5   1       37.91       37.49      1.98 o 
  11   5   1       45.16       46.32      2.29 o 
  12   5   1       20.34       18.11      2.39 o 
 -13   6   1       16.28       14.84      2.81 o 
 -12   6   1        3.39        0.13      1.65 o 
 -11   6   1        2.64        0.20      1.61 o 
 -10   6   1        6.22        2.64      1.33 o 
  -9   6   1       63.67       69.33      2.62 o 
  -8   6   1      600.89      594.47      7.90 o 
  -7   6   1     1287.59     1281.07     13.71 o 
  -6   6   1       11.77       13.73      0.80 o 
  -5   6   1      125.33      134.35      2.05 o 
  -4   6   1       11.21        7.22      0.60 o 
  -3   6   1     1047.10     1071.61     10.69 o 
  -2   6   1      313.48      307.26      3.55 o 
  -1   6   1     1008.11      949.71     10.66 o 
   0   6   1     3487.07     3695.56     46.71 o 
   1   6   1       31.61       33.27      0.87 o 
   2   6   1      173.07      177.10      2.08 o 
   3   6   1        8.16        5.34      0.49 o 
   4   6   1     1025.35     1057.17      9.45 o 
   5   6   1      115.43       93.75      1.59 o 
   6   6   1       29.38       32.64      1.14 o 
   7   6   1        0.00        0.58      0.73 o 
   8   6   1       17.22       20.28      1.32 o 
   9   6   1      149.01      143.56      3.41 o 
  10   6   1       18.45       15.57      1.55 o 
  11   6   1       90.70       92.27      4.85 o 
  12   6   1        0.01       -0.44      2.24 o 
 -12   7   1        8.23        8.54      2.12 o 
 -11   7   1        7.91        4.40      1.75 o 
 -10   7   1       16.41       16.27      1.76 o 
  -9   7   1       58.66       54.90      2.44 o 
  -8   7   1      293.45      308.27      5.14 o 
  -7   7   1       28.08       29.80      1.36 o 
  -6   7   1       20.82       15.85      0.90 o 
  -5   7   1      499.08      530.57      5.93 o 
  -4   7   1      298.16      307.41      3.96 o 
  -3   7   1     2290.02     2372.73     22.86 o 
  -2   7   1     2886.41     2907.94     27.96 o 
  -1   7   1      418.82      384.13      4.52 o 
   0   7   1     2182.40     2227.66     23.87 o 
   1   7   1      196.28      197.69      2.50 o 
   2   7   1      740.65      864.22      8.35 o 
   3   7   1       16.39       10.42      0.55 o 
   4   7   1      212.67      207.35      2.57 o 
   5   7   1      218.83      232.69      2.95 o 
   6   7   1      318.63      334.36      4.27 o 
   7   7   1       67.00       66.26      1.87 o 
   8   7   1      526.48      525.46      7.53 o 
   9   7   1        6.36        7.45      1.35 o 
  10   7   1       27.77       23.82      2.27 o 
  11   7   1       17.17       13.96      1.82 o 
  12   7   1       56.83       55.60      3.37 o 
 -12   8   1        0.89        1.61      1.83 o 
 -11   8   1      455.65      460.05      9.79 o 
 -10   8   1        0.82       -0.26      1.53 o 
  -9   8   1       51.37       52.01      2.43 o 
  -8   8   1       44.60       46.34      2.19 o 
  -7   8   1      141.32      120.98      2.67 o 
  -6   8   1       18.00       14.66      1.03 o 
  -5   8   1      279.97      288.44      3.73 o 
  -4   8   1      221.57      238.94      3.35 o 
  -3   8   1       50.78       79.46      1.54 o 
  -2   8   1     1791.33     1920.43     18.83 o 
  -1   8   1     5237.60     5609.37     70.41 o 
   0   8   1      678.93      837.78      8.94 o 
   1   8   1     3059.80     3393.56     32.37 o 
   2   8   1       91.87       98.46      1.66 o 
   3   8   1       28.66       18.78      0.70 o 
   4   8   1        4.46        0.15      0.49 o 
   5   8   1      421.97      418.67      4.84 o 
   6   8   1       15.93       16.03      1.48 o 
   7   8   1       74.74       77.08      2.14 o 
   8   8   1      520.02      506.52      9.59 o 
   9   8   1       64.38       66.49      2.45 o 
  10   8   1        1.72       -1.19      1.29 o 
  11   8   1       33.16       31.62      2.70 o 
  12   8   1       23.84       21.08      2.99 o 
 -12   9   1       59.64       58.98      3.47 o 
 -11   9   1        0.27        0.90      1.71 o 
 -10   9   1      522.79      562.01     13.81 o 
  -9   9   1      310.95      304.87      7.25 o 
  -8   9   1       31.78       32.68      1.96 o 
  -7   9   1      120.80      115.13      2.93 o 
  -6   9   1      490.84      487.12      6.32 o 
  -5   9   1      372.96      363.12      4.67 o 
  -4   9   1       30.54       34.42      1.18 o 
  -3   9   1      540.81      628.68      6.81 o 
  -2   9   1      152.21      192.11      2.59 o 
  -1   9   1      279.90      351.21      5.09 o 
   0   9   1       10.79       15.07      0.69 o 
   1   9   1       35.10       34.00      0.98 o 
   2   9   1       86.64       80.43      1.59 o 
   3   9   1      651.95      624.28      6.71 o 
   4   9   1      363.51      363.60      4.50 o 
   5   9   1       77.95       78.54      2.25 o 
   6   9   1      231.34      225.01      3.71 o 
   7   9   1       60.34       59.01      2.01 o 
   8   9   1      212.04      213.23      4.25 o 
   9   9   1      174.79      183.42      3.98 o 
  10   9   1      140.27      144.36      4.78 o 
  11   9   1      243.33      252.97      7.65 o 
 -12  10   1        0.02       -1.01      1.87 o 
 -11  10   1       53.15       50.63      4.03 o 
 -10  10   1      540.92      580.36     10.04 o 
  -9  10   1      229.10      224.93      5.90 o 
  -8  10   1      134.97      118.69      3.42 o 
  -7  10   1      123.89      107.29      3.12 o 
  -6  10   1       41.83       41.87      1.86 o 
  -5  10   1       31.46       28.85      1.32 o 
  -4  10   1      240.16      223.55      3.47 o 
  -3  10   1      277.97      332.72      4.46 o 
  -2  10   1      254.89      279.81      3.62 o 
  -1  10   1      642.53      685.30      7.32 o 
   0  10   1       87.36      105.85      1.81 o 
   1  10   1     1471.28     1441.20     15.03 o 
   2  10   1      353.47      339.87      4.49 o 
   3  10   1      261.59      248.63      3.53 o 
   4  10   1      100.20       98.60      2.18 o 
   5  10   1      150.70      144.98      3.46 o 
   6  10   1      474.90      468.35      7.93 o 
   7  10   1     2190.81     2306.78     27.45 o 
   8  10   1       36.59       41.39      4.77 o 
   9  10   1        0.00       -0.44      1.31 o 
  10  10   1        0.03        0.31      1.68 o 
  11  10   1        4.57       -0.33      1.81 o 
 -11  11   1       36.11       40.27      3.05 o 
 -10  11   1      201.24      216.85      8.79 o 
  -9  11   1       90.04       95.34      3.35 o 
  -8  11   1      184.08      177.79      4.38 o 
  -7  11   1        0.53       -0.01      1.09 o 
  -6  11   1      119.95      118.76      4.13 o 
  -5  11   1       44.21       42.96      1.63 o 
  -4  11   1      620.90      592.59      7.83 o 
  -3  11   1     1115.02     1132.11     14.44 o 
  -2  11   1       47.70       42.87      1.50 o 
  -1  11   1       82.09       76.69      2.09 o 
   0  11   1      958.27     1063.39     11.97 o 
   1  11   1      261.57      241.05      3.51 o 
   2  11   1      164.43      147.04      2.55 o 
   3  11   1      504.77      510.20      8.17 o 
   4  11   1      350.55      347.41      5.04 o 
   5  11   1      307.47      304.11     10.84 o 
   6  11   1      181.80      176.56      4.04 o 
   7  11   1        0.39       -0.41      1.20 o 
   8  11   1       37.92       33.37      2.56 o 
   9  11   1        5.46        2.34      1.74 o 
  10  11   1        0.03        0.56      1.76 o 
  11  11   1        3.73        5.14      2.32 o 
 -11  12   1       15.03       12.84      2.31 o 
 -10  12   1      472.11      505.50     14.17 o 
  -9  12   1      187.74      198.84      5.44 o 
  -8  12   1      358.48      378.00      8.66 o 
  -7  12   1      801.99      830.58     13.32 o 
  -6  12   1      135.63      136.73      3.92 o 
  -5  12   1      117.42      122.12      3.27 o 
  -4  12   1      141.69      140.76      3.29 o 
  -3  12   1       19.72       17.45      2.11 o 
  -2  12   1        4.59        2.29      0.88 o 
  -1  12   1       58.86       64.63      1.97 o 
   0  12   1      297.51      283.63      5.04 o 
   1  12   1      537.02      511.45      6.74 o 
   2  12   1      113.92      110.56      2.36 o 
   3  12   1        2.81        2.87      0.82 o 
   4  12   1     1418.02     1414.24     22.30 o 
   5  12   1      785.27      828.12     16.86 o 
   6  12   1      192.13      193.51      4.87 o 
   7  12   1      563.71      585.12     24.87 o 
   8  12   1        0.91       -1.04      3.33 o 
   9  12   1        0.17        1.56      1.96 o 
  10  12   1      231.43      235.87      7.27 o 
 -10  13   1       52.17       45.37      5.71 o 
  -9  13   1       34.04       32.71      4.14 o 
  -8  13   1       22.51       20.64      2.40 o 
  -7  13   1        0.10       -0.58      1.56 o 
  -6  13   1       45.37       46.92      2.80 o 
  -5  13   1       33.88       30.19      2.04 o 
  -4  13   1      527.62      537.81      9.94 o 
  -3  13   1      304.00      283.95      7.31 o 
  -2  13   1        0.91        0.26      1.01 o 
  -1  13   1        8.52        5.81      1.33 o 
   0  13   1       91.55       65.50      2.57 o 
   1  13   1      218.82      205.39      5.47 o 
   2  13   1        0.83        1.01      1.17 o 
   3  13   1      369.31      407.32      6.93 o 
   4  13   1      188.26      184.80      7.63 o 
   5  13   1       15.06       16.05      2.31 o 
   6  13   1        0.59        0.11      1.63 o 
   7  13   1      268.16      262.62      7.32 o 
   8  13   1       73.51       70.25      3.93 o 
   9  13   1       25.20       26.29      2.91 o 
  10  13   1       42.03       43.99      5.13 o 
 -10  14   1       18.16       21.81      3.44 o 
  -9  14   1        0.48        1.06      1.73 o 
  -8  14   1        3.46        1.88      2.09 o 
  -7  14   1      233.69      232.17      6.38 o 
  -6  14   1      138.55      144.19      4.96 o 
  -5  14   1      275.81      285.05      9.40 o 
  -4  14   1        2.76       -0.18      1.70 o 
  -3  14   1      179.68      141.28     11.06 o 
  -2  14   1       19.49        5.63      1.79 o 
  -1  14   1      161.05      130.96      4.11 o 
   0  14   1      241.54      215.69      5.49 o 
   1  14   1      285.05      301.56     19.66 o 
   2  14   1      203.13      208.39      5.94 o 
   3  14   1      768.38      790.01     19.02 o 
   4  14   1      130.39      119.77      5.30 o 
   5  14   1       21.73       13.44      3.44 o 
   6  14   1       14.63       14.64      2.62 o 
   7  14   1      119.09      127.94      7.09 o 
   8  14   1        8.21        6.10      2.48 o 
   9  14   1        0.00        0.48      2.33 o 
  -9  15   1       50.64       53.01      3.87 o 
  -8  15   1       28.87       37.68      2.93 o 
  -7  15   1       76.08       76.09      3.95 o 
  -6  15   1      474.68      469.03     10.37 o 
  -5  15   1        3.28        1.29      1.57 o 
  -4  15   1        3.77        2.11      1.37 o 
  -3  15   1        5.45        5.39      1.38 o 
  -2  15   1        0.00       -0.29      2.48 o 
  -1  15   1        6.44        2.74      1.80 o 
   0  15   1       54.37       38.24      2.70 o 
   1  15   1       27.54       22.87      2.22 o 
   2  15   1      329.26      321.81     11.02 o 
   3  15   1      442.67      396.07     11.19 o 
   4  15   1        6.53        8.19      2.14 o 
   5  15   1       50.49       51.55      7.09 o 
   6  15   1        8.80        6.16      2.33 o 
   7  15   1        0.55        2.97      2.27 o 
   8  15   1       34.01       31.70      3.64 o 
  -8  16   1        2.19        3.50      1.89 o 
  -7  16   1       55.52       64.78      3.51 o 
  -6  16   1      149.12      137.66      5.92 o 
  -5  16   1       11.75       10.23      1.92 o 
  -4  16   1      230.63      199.57      5.71 o 
  -3  16   1       82.61       73.23      3.40 o 
  -2  16   1       25.92       23.13      3.37 o 
  -1  16   1        1.48       -0.38      2.13 o 
   0  16   1       75.29       56.34      3.79 o 
   1  16   1      453.99      409.69     11.48 o 
   2  16   1       45.90       36.65      5.23 o 
   3  16   1       18.57       13.99      2.47 o 
   4  16   1        1.06       -0.48      1.93 o 
   5  16   1        0.03        0.29      3.65 o 
   6  16   1      123.26      127.68      5.93 o 
   7  16   1        0.30        0.85      2.28 o 
   8  16   1       64.40       66.68      4.71 o 
  -7  17   1        2.74        2.96      2.33 o 
  -6  17   1       67.29       60.98      5.67 o 
  -5  17   1        1.60        2.43      1.65 o 
  -4  17   1       29.03       30.13      2.49 o 
  -3  17   1       17.90       16.22      2.47 o 
  -2  17   1        3.76        2.00      1.49 o 
  -1  17   1       32.28       29.16      3.11 o 
   0  17   1       22.90       23.36      5.37 o 
   1  17   1      129.73      127.54      5.64 o 
   2  17   1        2.31        4.18      2.09 o 
   3  17   1      244.75      213.71      7.59 o 
   4  17   1        3.80       10.16      2.58 o 
   5  17   1        4.51        7.55      5.30 o 
   6  17   1       38.16       43.14     10.94 o 
   7  17   1       30.40       33.39      5.92 o 
  -6  18   1       29.42       23.81      9.15 o 
  -5  18   1        4.25        9.08      2.63 o 
  -4  18   1        9.08        7.70      2.43 o 
  -3  18   1        3.08        4.88      1.74 o 
  -2  18   1       25.54       28.67      2.48 o 
  -1  18   1       27.61       24.10      2.30 o 
   0  18   1       34.51       29.30      3.16 o 
   1  18   1       55.40       57.27      4.09 o 
   2  18   1       31.25       50.13      6.26 o 
   3  18   1        7.56        2.07      2.96 o 
   4  18   1       12.88       11.65      2.63 o 
   5  18   1      128.17      153.14      6.71 o 
   6  18   1        1.01        2.09      2.58 o 
  -5  19   1        8.22        8.34      2.75 o 
  -4  19   1       26.21       21.72      6.05 o 
  -3  19   1      128.23      149.62      6.56 o 
  -2  19   1       10.46       13.51      6.19 o 
  -1  19   1       51.66       54.80      9.63 o 
   0  19   1      163.93      185.23      7.29 o 
   1  19   1        7.08        7.65      2.52 o 
   2  19   1       28.94       33.34      3.60 o 
   3  19   1        0.36        2.55      2.33 o 
   4  19   1       28.41       35.27      3.79 o 
  -3  20   1       92.99      108.18      6.67 o 
  -2  20   1       54.74       69.42      7.70 o 
  -1  20   1        4.40        6.47      2.52 o 
   0  20   1        0.37        1.23      4.13 o 
   1  20   1        5.19        3.48      2.33 o 
   2  20   1        0.73       -1.62      2.21 o 
 -13   0   2       24.80       28.69      8.60 o 
 -12   0   2       42.90       47.44      4.20 o 
 -11   0   2       12.88       19.77      3.07 o 
 -10   0   2      115.11      123.36      5.03 o 
  -9   0   2       19.47       20.08      2.07 o 
  -8   0   2      327.36      315.12      7.00 o 
  -7   0   2        8.84        6.43      1.50 o 
  -6   0   2     2429.17     2434.60     32.32 o 
  -5   0   2      597.30      656.94      9.43 o 
  -4   0   2     7501.93     7805.81    123.86 o 
  -3   0   2   148967.33   129184.01   2477.58 o 
  -2   0   2     3711.79     3661.49    173.28 o 
  -1   0   2     2322.88     2466.28     56.18 o 
   0   0   2     3587.92     3639.30    116.39 o 
   1   0   2        5.25       -1.02      0.92 o 
   2   0   2     5824.49     5632.68     80.81 o 
   3   0   2       23.61       16.31      0.83 o 
   4   0   2      407.51      455.96      6.12 o 
   5   0   2     2984.42     2994.98     36.03 o 
   6   0   2       36.64       31.81      1.41 o 
   7   0   2      111.70      114.54      3.01 o 
   8   0   2      206.65      211.00      4.68 o 
   9   0   2       70.20       62.66      4.43 o 
  10   0   2      135.12      134.98      5.91 o 
  11   0   2       96.37       94.30      4.39 o 
  12   0   2       45.34       36.22      4.43 o 
 -13   1   2        8.50        5.77      2.94 o 
 -12   1   2        0.83        0.19      1.53 o 
 -11   1   2       36.02       33.87      2.56 o 
 -10   1   2      504.68      516.70      8.66 o 
  -9   1   2        1.78        0.38      0.97 o 
  -8   1   2        1.30        2.04      0.81 o 
  -7   1   2      147.46      129.93      2.15 o 
  -6   1   2      208.49      194.74      2.63 o 
  -5   1   2     3403.20     3483.23     35.89 o 
  -4   1   2     1340.22     1284.95     15.24 o 
  -3   1   2    41323.11    39220.11    410.59 o 
  -2   1   2       36.90       27.64      1.28 o 
  -1   1   2     3546.27     3804.63     60.86 o 
   0   1   2     1547.65     1601.35     25.93 o 
   1   1   2      791.91      720.97      9.87 o 
   2   1   2       83.06       82.63      1.26 o 
   3   1   2       48.52       55.42      1.00 o 
   4   1   2      188.81      186.40      2.11 o 
   5   1   2      127.27      133.00      1.79 o 
   6   1   2       29.62       22.91      0.89 o 
   7   1   2      148.95      140.85      3.32 o 
   8   1   2       92.42       85.88      2.13 o 
   9   1   2       71.85       67.51      2.22 o 
  10   1   2      382.06      367.30      7.73 o 
  11   1   2      225.55      214.83      4.58 o 
  12   1   2      114.13      114.36      4.61 o 
 -13   2   2        3.66        5.66      1.96 o 
 -12   2   2        0.01       -0.80      1.62 o 
 -11   2   2      101.97       93.73      5.57 o 
 -10   2   2      697.47      728.88     19.91 o 
  -9   2   2        6.91        7.64      1.22 o 
  -8   2   2       27.23       23.11      1.29 o 
  -7   2   2       48.14       49.65      1.39 o 
  -6   2   2       91.21       70.60      1.44 o 
  -5   2   2      557.96      508.03      5.95 o 
  -4   2   2      445.02      442.74      5.90 o 
  -3   2   2     9093.65     9385.42    103.53 o 
  -2   2   2     5175.37     5257.49     67.10 o 
  -1   2   2     4196.20     4276.67     78.85 o 
   0   2   2     1802.22     1858.90     30.08 o 
   1   2   2     4818.30     4820.73     69.32 o 
   2   2   2     1762.07     1732.45     21.72 o 
   3   2   2       79.99       72.72      1.25 o 
   4   2   2     3350.40     3430.07     28.84 o 
   5   2   2        2.77        1.38      0.44 o 
   6   2   2       58.34       49.65      1.26 o 
   7   2   2       12.04        9.85      0.78 o 
   8   2   2       31.94       36.61      1.42 o 
   9   2   2      156.76      144.49      3.18 o 
  10   2   2      605.06      603.50      9.17 o 
  11   2   2      485.47      506.38      9.11 o 
  12   2   2       95.45      108.98      5.16 o 
 -13   3   2        5.89        1.50      1.81 o 
 -12   3   2       11.73       10.61      2.45 o 
 -11   3   2        1.99        1.60      1.55 o 
 -10   3   2        0.81        0.68      2.15 o 
  -9   3   2      137.84      144.97      3.41 o 
  -8   3   2       94.51       92.47      2.03 o 
  -7   3   2       37.19       35.74      1.32 o 
  -6   3   2      136.87      120.35      1.87 o 
  -5   3   2      232.07      220.35      3.08 o 
  -4   3   2     3395.94     3404.27     36.30 o 
  -3   3   2      836.15      890.50     10.59 o 
  -2   3   2    11066.50    11107.26    199.05 o 
  -1   3   2     3758.81     3551.92     56.11 o 
   0   3   2       57.80       53.84      1.53 o 
   1   3   2       16.95       12.60      0.77 o 
   2   3   2     2394.67     2396.46     27.66 o 
   3   3   2      150.25      158.10      2.10 o 
   4   3   2     3949.99     4134.71     37.34 o 
   5   3   2      589.96      637.88      6.82 o 
   6   3   2       23.90       25.76      1.09 o 
   7   3   2        1.95        0.00      0.63 o 
   8   3   2      200.36      183.75      3.21 o 
   9   3   2        0.14       -0.14      0.92 o 
  10   3   2      184.27      171.57      4.26 o 
  11   3   2       23.21       25.65      2.24 o 
  12   3   2      178.17      190.95      5.82 o 
 -13   4   2        8.63        6.47      2.03 o 
 -12   4   2       70.09       68.49      5.91 o 
 -11   4   2       95.39       87.66      3.74 o 
 -10   4   2       97.40       96.96      3.37 o 
  -9   4   2      382.20      388.05      8.32 o 
  -8   4   2      611.09      609.30      7.27 o 
  -7   4   2       14.59       15.31      0.95 o 
  -6   4   2       80.09       78.79      1.51 o 
  -5   4   2      974.60      946.32     10.18 o 
  -4   4   2      613.89      612.07      6.96 o 
  -3   4   2       91.03      103.75      1.97 o 
  -2   4   2      697.82      747.04     10.50 o 
  -1   4   2     1941.88     1909.66     25.44 o 
   0   4   2     3330.34     3328.68     40.52 o 
   1   4   2        3.09        3.60      0.58 o 
   2   4   2      382.75      300.65      3.74 o 
   3   4   2     3303.35     3508.89     33.35 o 
   4   4   2      756.40      771.64      7.61 o 
   5   4   2       52.58       42.76      1.03 o 
   6   4   2      318.21      324.11      3.96 o 
   7   4   2       34.00       32.01      1.32 o 
   8   4   2       86.26       85.77      2.66 o 
   9   4   2       45.19       46.51      1.92 o 
  10   4   2      800.38      815.47     13.08 o 
  11   4   2       54.00       53.52      2.78 o 
  12   4   2        0.79        1.80      2.05 o 
 -13   5   2        5.63        6.91      2.07 o 
 -12   5   2       14.63       14.35      2.18 o 
 -11   5   2      163.71      162.69      5.04 o 
 -10   5   2       49.22       45.41      2.72 o 
  -9   5   2       79.76       72.69      3.10 o 
  -8   5   2      121.91      117.24      2.62 o 
  -7   5   2      164.72      182.90      2.86 o 
  -6   5   2       36.63       44.19      1.22 o 
  -5   5   2      470.74      462.85      6.63 o 
  -4   5   2      151.55      149.14      2.15 o 
  -3   5   2      187.53      174.22      4.37 o 
  -2   5   2      183.61      210.56      3.68 o 
  -1   5   2     2717.98     2611.53     34.65 o 
   0   5   2       32.20       46.74      1.14 o 
   1   5   2      114.71      149.17      1.91 o 
   2   5   2       11.54       18.39      1.13 o 
   3   5   2       26.37       35.23      1.12 o 
   4   5   2     1558.84     1639.47     15.36 o 
   5   5   2      418.20      490.60      5.96 o 
   6   5   2      364.99      391.55      4.40 o 
   7   5   2       31.74       29.86      1.31 o 
   8   5   2       14.50       11.64      1.10 o 
   9   5   2      170.71      166.97      3.49 o 
  10   5   2       93.54       96.40      3.61 o 
  11   5   2      194.95      198.28      6.07 o 
  12   5   2      238.73      247.93      8.36 o 
 -13   6   2        7.11        1.70      1.94 o 
 -12   6   2       57.08       61.54      4.37 o 
 -11   6   2        0.02       -0.50      1.59 o 
 -10   6   2       77.12       71.83      3.26 o 
  -9   6   2       27.64       25.89      1.89 o 
  -8   6   2       21.35       24.69      1.30 o 
  -7   6   2       23.65       25.05      1.16 o 
  -6   6   2      360.59      339.55      4.62 o 
  -5   6   2      896.70      859.27     10.14 o 
  -4   6   2       10.90       20.38      0.99 o 
  -3   6   2     2051.22     2114.53     22.50 o 
  -2   6   2      921.03      982.45     12.46 o 
  -1   6   2      410.39      414.31      5.62 o 
   0   6   2     2073.55     2240.11     23.80 o 
   1   6   2      212.04      217.78      2.66 o 
   2   6   2      219.96      239.03      3.41 o 
   3   6   2     1486.69     1737.11     16.28 o 
   4   6   2      313.02      281.19      3.43 o 
   5   6   2      408.59      422.38      5.10 o 
   6   6   2      203.63      194.53      3.11 o 
   7   6   2       40.92       34.63      1.44 o 
   8   6   2      173.43      161.84      3.17 o 
   9   6   2       20.13       16.21      1.76 o 
  10   6   2        5.14        5.95      1.59 o 
  11   6   2        1.71        0.16      1.54 o 
  12   6   2        0.75       -2.17      1.86 o 
 -13   7   2        0.16       -0.11      1.86 o 
 -12   7   2      144.79      154.89      5.19 o 
 -11   7   2        6.31        3.05      1.74 o 
 -10   7   2       36.38       32.92      2.47 o 
  -9   7   2      251.51      260.40      4.89 o 
  -8   7   2        4.14        3.40      1.06 o 
  -7   7   2      128.36      119.11      2.45 o 
  -6   7   2      519.50      511.41      6.50 o 
  -5   7   2       68.67       65.78      1.62 o 
  -4   7   2     1061.78     1127.24     11.40 o 
  -3   7   2      627.58      650.31      6.31 o 
  -2   7   2        3.99        0.97      0.44 o 
  -1   7   2     2264.01     2174.36     24.96 o 
   0   7   2      116.65      134.29      1.98 o 
   1   7   2      292.67      334.36      3.65 o 
   2   7   2      123.34      164.21      2.14 o 
   3   7   2       63.95       56.96      1.30 o 
   4   7   2       62.80       50.61      1.23 o 
   5   7   2       80.48       88.35      1.91 o 
   6   7   2      518.33      527.61      6.59 o 
   7   7   2      356.45      341.80      4.83 o 
   8   7   2       33.81       32.52      1.92 o 
   9   7   2       55.20       53.15      2.51 o 
  10   7   2       99.22       96.19      6.64 o 
  11   7   2       50.31       49.03      3.85 o 
 -12   8   2       85.37       91.86      4.12 o 
 -11   8   2       69.69       71.88      3.55 o 
 -10   8   2       90.63       87.18      3.77 o 
  -9   8   2       50.63       50.13      2.55 o 
  -8   8   2      179.67      170.04      3.86 o 
  -7   8   2       23.58       18.25      1.16 o 
  -6   8   2      100.57      109.86      2.36 o 
  -5   8   2      333.69      382.23      5.08 o 
  -4   8   2      785.12      833.72      8.38 o 
  -3   8   2        3.22        2.71      0.46 o 
  -2   8   2      725.40      803.55      8.76 o 
  -1   8   2       25.63       15.21      0.70 o 
   0   8   2      776.98      848.49      9.18 o 
   1   8   2       30.06       34.75      0.92 o 
   2   8   2      776.80      797.53      9.64 o 
   3   8   2      323.75      315.93      4.08 o 
   4   8   2        0.83        3.63      0.63 o 
   5   8   2       33.22       24.86      1.14 o 
   6   8   2      904.53      898.76     10.39 o 
   7   8   2       11.92       12.45      1.56 o 
   8   8   2       36.84       35.84      2.01 o 
   9   8   2        4.35        2.39      1.41 o 
  10   8   2      176.04      185.65      4.70 o 
  11   8   2        7.10        6.19      2.15 o 
 -12   9   2      312.09      331.97      8.18 o 
 -11   9   2        5.27       10.04      2.38 o 
 -10   9   2      317.98      320.15      7.50 o 
  -9   9   2       84.05       97.46      3.70 o 
  -8   9   2       12.96       16.49      1.45 o 
  -7   9   2      117.05      104.55      2.63 o 
  -6   9   2      311.94      316.62      4.92 o 
  -5   9   2       79.32       96.59      2.49 o 
  -4   9   2        0.09        1.44      0.59 o 
  -3   9   2       14.79       15.25      0.74 o 
  -2   9   2     1465.25     1611.45     16.85 o 
  -1   9   2      223.66      226.02      3.24 o 
   0   9   2      397.11      404.92      5.11 o 
   1   9   2      355.30      350.05      4.11 o 
   2   9   2      740.08      792.28      8.32 o 
   3   9   2       32.67       33.70      1.28 o 
   4   9   2      412.07      399.62      5.60 o 
   5   9   2      129.81      121.33      2.68 o 
   6   9   2      331.70      310.67      4.93 o 
   7   9   2      373.59      352.88      7.43 o 
   8   9   2      202.51      206.57      4.77 o 
   9   9   2      115.73      110.05      3.99 o 
  10   9   2       65.65       65.68      2.94 o 
  11   9   2      134.97      135.08      4.80 o 
 -12  10   2      324.34      339.76      8.38 o 
 -11  10   2      207.37      206.96      6.00 o 
 -10  10   2        0.68        1.18      1.66 o 
  -9  10   2       90.72       91.15      3.81 o 
  -8  10   2      133.60      135.43      3.57 o 
  -7  10   2      201.81      196.56      4.00 o 
  -6  10   2      239.57      225.34      3.84 o 
  -5  10   2      836.87      848.68     13.21 o 
  -4  10   2      317.91      331.73      4.16 o 
  -3  10   2        0.08        0.43      0.53 o 
  -2  10   2       34.44       33.31      1.07 o 
  -1  10   2     1018.33     1102.91     12.48 o 
   0  10   2        0.29        2.50      0.59 o 
   1  10   2      240.72      208.45      3.37 o 
   2  10   2        5.18        2.77      0.60 o 
   3  10   2      736.59      711.11      8.45 o 
   4  10   2     1580.52     1571.93     18.24 o 
   5  10   2       21.81       19.04      1.34 o 
   6  10   2      457.68      427.55      7.00 o 
   7  10   2      557.48      570.24      9.54 o 
   8  10   2       83.26       76.73      2.96 o 
   9  10   2       19.75       21.33      1.99 o 
  10  10   2      200.73      210.41      7.20 o 
 -11  11   2      101.48      108.98      4.47 o 
 -10  11   2      244.26      256.60      6.65 o 
  -9  11   2      187.34      183.56      6.79 o 
  -8  11   2       86.89       88.27      3.00 o 
  -7  11   2       59.24       58.85      2.94 o 
  -6  11   2       78.53       74.57      2.62 o 
  -5  11   2      355.94      364.55      6.86 o 
  -4  11   2      417.02      438.47      6.58 o 
  -3  11   2        5.71        5.18      0.92 o 
  -2  11   2      467.96      469.20      6.33 o 
  -1  11   2       94.03       85.55      2.16 o 
   0  11   2        3.21       -0.14      0.63 o 
   1  11   2      510.04      468.11      6.81 o 
   2  11   2        9.59        8.13      0.96 o 
   3  11   2       16.60       16.70      1.25 o 
   4  11   2      747.41      755.18     10.35 o 
   5  11   2     2009.28     2028.02     28.89 o 
   6  11   2     1461.46     1466.54     31.61 o 
   7  11   2      440.90      432.93      8.59 o 
   8  11   2        0.19        0.56      1.44 o 
   9  11   2        0.72        2.49      1.63 o 
  10  11   2       14.59        9.64      3.17 o 
 -11  12   2      241.77      267.07      8.00 o 
 -10  12   2      117.34      109.58      4.95 o 
  -9  12   2       41.89       38.36      3.09 o 
  -8  12   2       97.03       88.54      3.36 o 
  -7  12   2       14.63       15.26      2.36 o 
  -6  12   2      158.97      159.73      3.93 o 
  -5  12   2       82.59       78.07      3.38 o 
  -4  12   2       68.13       61.53      2.11 o 
  -3  12   2       94.09       83.12      2.36 o 
  -2  12   2       19.03       18.90      1.88 o 
  -1  12   2      199.86      203.65      4.10 o 
   0  12   2      573.87      549.51      7.88 o 
   1  12   2      126.79      121.64      3.46 o 
   2  12   2     2233.82     2175.12     26.75 o 
   3  12   2      881.72      906.62     15.67 o 
   4  12   2       29.73       26.41      3.73 o 
   5  12   2       15.19       12.16      2.22 o 
   6  12   2      284.73      266.03     12.28 o 
   7  12   2       48.78       51.58      4.45 o 
   8  12   2       12.65       10.94      2.26 o 
   9  12   2       19.77       14.44      2.48 o 
  10  12   2        7.06        8.52      2.37 o 
 -10  13   2       35.66       43.30      5.60 o 
  -9  13   2      551.95      566.67     12.82 o 
  -8  13   2      352.52      368.45     12.13 o 
  -7  13   2       52.65       51.41      3.65 o 
  -6  13   2     1011.89     1019.83     17.25 o 
  -5  13   2      333.77      342.32      9.63 o 
  -4  13   2      153.63      160.07      3.89 o 
  -3  13   2       73.05       69.79      2.42 o 
  -2  13   2      165.94      176.80      3.77 o 
  -1  13   2      365.81      371.69      6.39 o 
   0  13   2     1646.27     1685.13     22.79 o 
   1  13   2      152.57      131.58      3.48 o 
   2  13   2        3.92        8.39      1.30 o 
   3  13   2     1743.34     1782.44     33.22 o 
   4  13   2      682.92      691.97     15.00 o 
   5  13   2        0.19       -1.26      1.47 o 
   6  13   2       21.43       17.35      2.33 o 
   7  13   2       54.99       41.93      4.73 o 
   8  13   2        1.76       -0.77      1.79 o 
   9  13   2        1.01        0.67      1.93 o 
 -10  14   2      127.14      139.44      6.46 o 
  -9  14   2      135.03      132.82      9.77 o 
  -8  14   2        0.75       -2.23      3.03 o 
  -7  14   2      306.84      302.66     10.93 o 
  -6  14   2      479.51      455.06      9.98 o 
  -5  14   2       47.31       48.99      2.83 o 
  -4  14   2        1.14        0.38      1.44 o 
  -3  14   2      183.78      156.44      5.08 o 
  -2  14   2       96.06       86.95      3.57 o 
  -1  14   2        1.91       -0.58      1.35 o 
   0  14   2      365.56      339.54      8.19 o 
   1  14   2       41.51       46.74      2.82 o 
   2  14   2      154.10      136.23      6.74 o 
   3  14   2        0.62       -2.05      1.70 o 
   4  14   2        1.35       -0.69      1.50 o 
   5  14   2       12.25        9.34      1.99 o 
   6  14   2       20.53       18.84      2.85 o 
   7  14   2       47.77       47.36      3.34 o 
   8  14   2       16.70       22.89      2.76 o 
   9  14   2        0.05       -0.67      3.47 o 
  -9  15   2        6.50        2.90      2.43 o 
  -8  15   2       10.63        8.59      2.62 o 
  -7  15   2       36.65       30.36      3.38 o 
  -6  15   2       91.56       84.69      3.73 o 
  -5  15   2      227.66      218.67      7.54 o 
  -4  15   2      840.95      809.83     19.50 o 
  -3  15   2       18.59       15.48      2.33 o 
  -2  15   2      199.40      196.06      6.76 o 
  -1  15   2        0.60       -2.32      1.78 o 
   0  15   2      148.51      129.96      5.14 o 
   1  15   2     1002.52      954.66     22.37 o 
   2  15   2       10.33        8.49      2.11 o 
   3  15   2       52.91       55.92      3.78 o 
   4  15   2        0.02       -0.41      1.75 o 
   5  15   2       53.35       58.09      3.99 o 
   6  15   2       34.22       34.66      4.20 o 
   7  15   2       36.21       29.08      6.33 o 
   8  15   2       59.58       58.59      4.41 o 
  -8  16   2        9.78       13.59      2.86 o 
  -7  16   2      161.12      160.28      7.84 o 
  -6  16   2       14.26        8.70      2.38 o 
  -5  16   2        7.17        3.79      1.69 o 
  -4  16   2       16.59       10.42      2.37 o 
  -3  16   2      146.80      130.44     13.90 o 
  -2  16   2      182.34      137.86      5.69 o 
  -1  16   2      217.49      195.97      6.90 o 
   0  16   2       99.62      100.16      7.43 o 
   1  16   2        7.79       17.28      6.88 o 
   2  16   2       14.57       11.56      2.28 o 
   3  16   2        1.59        5.22      2.08 o 
   4  16   2      362.66      414.90     13.07 o 
   5  16   2        0.78        0.70      2.27 o 
   6  16   2       89.02       92.46      5.19 o 
   7  16   2      129.37      146.26     16.44 o 
  -8  17   2       16.15       14.70      6.26 o 
  -7  17   2        4.59        2.55      2.82 o 
  -6  17   2      267.77      259.39      7.02 o 
  -5  17   2       14.23       13.31      2.06 o 
  -4  17   2       85.83      103.34      5.31 o 
  -3  17   2       40.11       39.20      9.15 o 
  -2  17   2       60.37       60.69      5.09 o 
  -1  17   2        7.26        3.92      1.98 o 
   0  17   2       26.69       30.15      6.47 o 
   1  17   2       78.96       75.64      4.41 o 
   2  17   2       12.65       12.52      2.82 o 
   3  17   2      127.65      122.14      5.58 o 
   4  17   2       10.62        5.59      2.28 o 
   5  17   2       64.10       63.94      6.12 o 
   6  17   2       55.70       66.61      5.43 o 
  -6  18   2       36.36       30.95      6.05 o 
  -5  18   2       25.32       33.52      2.80 o 
  -4  18   2       76.79       99.53      4.18 o 
  -3  18   2       38.62       33.85      3.35 o 
  -2  18   2      150.41      179.59      6.85 o 
  -1  18   2        3.15        3.15      2.09 o 
   0  18   2        3.69        1.10      1.95 o 
   1  18   2       48.22       48.28      3.78 o 
   2  18   2        0.59        0.54      1.94 o 
   3  18   2        0.34       -0.50      1.99 o 
   4  18   2        1.12        0.26      2.19 o 
   5  18   2       28.01       30.93      4.95 o 
  -5  19   2        3.64        3.37      3.23 o 
  -4  19   2        0.44        1.01      1.66 o 
  -3  19   2       76.66       92.71      4.13 o 
  -2  19   2      226.49      269.79      9.03 o 
  -1  19   2        0.80        1.24      2.33 o 
   0  19   2      222.65      212.56      7.77 o 
   1  19   2      344.50      375.82     11.27 o 
   2  19   2      195.54      243.98     12.93 o 
   3  19   2      107.87      107.53      5.56 o 
   4  19   2       65.97       78.58      6.95 o 
  -3  20   2      296.66      378.80     11.51 o 
  -2  20   2        4.54        4.30      2.48 o 
  -1  20   2       10.11       12.91      2.82 o 
   0  20   2        1.84        4.54      2.53 o 
   1  20   2       57.53       62.35      6.05 o 
   2  20   2       15.96       14.59      2.97 o 
 -14   1   3        5.91        5.72      2.12 o 
 -13   1   3        0.38       -0.50      1.78 o 
 -12   1   3      113.69      111.59      4.32 o 
 -11   1   3       26.89       24.12      2.48 o 
 -10   1   3       13.01       12.56      1.71 o 
  -9   1   3       14.37       13.79      1.57 o 
  -8   1   3      366.45      354.60      5.40 o 
  -7   1   3       86.45       76.85      1.86 o 
  -6   1   3        7.36       11.71      1.11 o 
  -5   1   3      720.64      751.53      9.58 o 
  -4   1   3       10.75       10.98      0.80 o 
  -3   1   3     5199.51     5337.75     65.18 o 
  -2   1   3     1875.01     1926.88     25.25 o 
  -1   1   3     2473.31     2515.46     40.10 o 
   0   1   3     2759.44     2862.17     40.18 o 
   1   1   3        3.86        1.24      0.74 o 
   2   1   3       89.71       80.49      1.47 o 
   3   1   3      578.67      518.81      5.53 o 
   4   1   3      140.34      122.23      1.77 o 
   5   1   3       16.58       13.65      0.74 o 
   6   1   3      375.05      357.87      4.29 o 
   7   1   3      418.57      401.40      5.74 o 
   8   1   3      100.19       92.30      2.77 o 
   9   1   3       11.58        7.29      1.99 o 
  10   1   3      535.51      554.33     11.15 o 
  11   1   3      239.66      245.96      7.48 o 
  12   1   3        1.00        2.87      2.10 o 
 -13   2   3        0.05       -0.59      1.72 o 
 -12   2   3        9.91        6.25      1.96 o 
 -11   2   3        6.36        8.20      2.20 o 
 -10   2   3       30.60       22.60      1.95 o 
  -9   2   3       12.87       13.06      1.35 o 
  -8   2   3      205.01      195.13      3.61 o 
  -7   2   3      631.68      624.15      7.75 o 
  -6   2   3        9.19       10.34      1.45 o 
  -5   2   3      915.16      944.15     11.74 o 
  -4   2   3      181.11      167.75      2.86 o 
  -3   2   3      586.35      619.05      8.12 o 
  -2   2   3      879.01      878.15     13.37 o 
  -1   2   3     2028.13     1986.79     31.99 o 
   0   2   3     1010.68     1128.20     16.55 o 
   1   2   3       86.75       98.92      1.89 o 
   2   2   3      351.06      381.55      5.80 o 
   3   2   3     6409.87     6930.30     73.34 o 
   4   2   3        8.51        4.80      0.57 o 
   5   2   3       93.06       94.90      1.65 o 
   6   2   3       81.98       72.29      1.56 o 
   7   2   3      176.44      169.67      3.06 o 
   8   2   3      289.63      282.76      5.23 o 
   9   2   3     1798.60     1770.28     28.76 o 
  10   2   3        7.05        8.57      2.10 o 
  11   2   3       67.95       72.07      3.83 o 
  12   2   3        0.08       -3.06      1.86 o 
 -13   3   3       75.91       81.22      4.31 o 
 -12   3   3      420.07      411.45     10.35 o 
 -11   3   3        0.41        1.85      1.89 o 
 -10   3   3        5.36        3.49      1.38 o 
  -9   3   3        0.00        0.87      1.04 o 
  -8   3   3      200.07      202.33      3.70 o 
  -7   3   3      138.03      146.11      3.58 o 
  -6   3   3       29.92       21.63      2.11 o 
  -5   3   3      365.44      359.03      4.90 o 
  -4   3   3      511.26      547.81      7.55 o 
  -3   3   3      487.37      504.41      6.96 o 
  -2   3   3      264.10      277.32      5.58 o 
  -1   3   3      258.53      278.80      4.92 o 
   0   3   3     1748.18     1774.38     25.68 o 
   1   3   3      714.77      674.48      9.47 o 
   2   3   3       54.41       46.69      1.46 o 
   3   3   3        5.73        6.44      0.59 o 
   4   3   3      237.67      269.92      3.55 o 
   5   3   3      174.65      172.95      2.77 o 
   6   3   3       23.42       18.71      0.96 o 
   7   3   3      810.12      805.26      9.64 o 
   8   3   3      889.29      892.32     11.29 o 
   9   3   3       56.35       52.16      3.49 o 
  10   3   3       30.26       24.38      3.38 o 
  11   3   3      194.46      181.56      6.36 o 
  12   3   3       28.13       28.14      2.94 o 
 -13   4   3       19.51       17.21      3.32 o 
 -12   4   3       92.64       96.84      4.13 o 
 -11   4   3      133.17      122.96      4.35 o 
 -10   4   3        0.12        0.40      1.24 o 
  -9   4   3      348.74      351.14      5.97 o 
  -8   4   3       42.51       36.20      1.61 o 
  -7   4   3       11.31        7.14      0.96 o 
  -6   4   3      137.90      117.86      2.49 o 
  -5   4   3       83.22       95.93      2.19 o 
  -4   4   3     1236.11     1267.95     15.03 o 
  -3   4   3       38.40       45.06      1.50 o 
  -2   4   3       58.82       72.16      2.11 o 
  -1   4   3      206.71      186.33      3.67 o 
   0   4   3       17.36       15.47      0.98 o 
   1   4   3     2702.42     2851.84     35.00 o 
   2   4   3     1155.00     1210.78     15.12 o 
   3   4   3     1182.25     1349.32     15.60 o 
   4   4   3        2.00        2.25      0.51 o 
   5   4   3        0.00       -0.11      0.60 o 
   6   4   3        0.05        0.06      0.68 o 
   7   4   3        0.71       -0.42      0.80 o 
   8   4   3      580.85      553.75      7.70 o 
   9   4   3       76.54       76.59      2.89 o 
  10   4   3       80.89       74.44      3.63 o 
  11   4   3       64.37       65.29      3.66 o 
 -13   5   3        2.38        3.77      1.94 o 
 -12   5   3       27.90       27.34      2.65 o 
 -11   5   3       44.26       48.20      3.57 o 
 -10   5   3       13.48       15.00      2.15 o 
  -9   5   3        0.28        0.89      1.28 o 
  -8   5   3       27.20       26.45      1.67 o 
  -7   5   3        4.72        4.61      1.01 o 
  -6   5   3      795.54      823.49     12.32 o 
  -5   5   3      196.34      185.45      3.44 o 
  -4   5   3       69.54       83.91      1.97 o 
  -3   5   3      107.20      108.81      2.22 o 
  -2   5   3      132.04      149.29      3.45 o 
  -1   5   3       34.37       41.78      1.77 o 
   0   5   3      972.47     1000.21     12.81 o 
   1   5   3     6976.25     7552.57     84.32 o 
   2   5   3     1782.29     1805.71     22.14 o 
   3   5   3      269.54      243.66      3.40 o 
   4   5   3       37.87       37.83      1.13 o 
   5   5   3        8.80        7.97      0.82 o 
   6   5   3        1.71        1.74      0.82 o 
   7   5   3       37.69       37.82      2.33 o 
   8   5   3      451.02      431.05      6.41 o 
   9   5   3        3.17        6.56      1.46 o 
  10   5   3       23.84       19.27      2.46 o 
  11   5   3        0.10       -0.70      1.83 o 
 -13   6   3        4.44        7.72      2.14 o 
 -12   6   3      119.49      127.23      4.67 o 
 -11   6   3      492.51      509.86     10.53 o 
 -10   6   3      280.69      274.54      6.38 o 
  -9   6   3        5.22        4.21      1.61 o 
  -8   6   3      106.93      106.95      2.86 o 
  -7   6   3        5.55        1.97      0.99 o 
  -6   6   3       16.53       13.54      1.07 o 
  -5   6   3      104.82      101.10      2.21 o 
  -4   6   3     1248.17     1227.75     14.72 o 
  -3   6   3     1874.85     1957.90     24.32 o 
  -2   6   3      147.73      157.48      2.62 o 
  -1   6   3      175.05      197.05      3.00 o 
   0   6   3       82.54       89.09      1.73 o 
   1   6   3        3.11        1.05      0.52 o 
   2   6   3      228.35      251.88      4.02 o 
   3   6   3       90.35       91.58      1.56 o 
   4   6   3       35.18       45.15      1.27 o 
   5   6   3      279.22      265.34      4.12 o 
   6   6   3      400.40      391.95      5.98 o 
   7   6   3        0.82        0.92      0.96 o 
   8   6   3       89.62       81.08      2.77 o 
   9   6   3       41.55       42.91      2.74 o 
  10   6   3      263.42      239.94      8.02 o 
  11   6   3        0.01       -0.51      1.78 o 
 -13   7   3       11.16       11.03      2.89 o 
 -12   7   3        2.74        2.24      1.76 o 
 -11   7   3        1.17        1.57      1.92 o 
 -10   7   3       21.89       20.78      2.21 o 
  -9   7   3        0.71        0.60      1.16 o 
  -8   7   3        0.01       -0.08      1.01 o 
  -7   7   3       23.79       20.96      1.44 o 
  -6   7   3     1995.35     2113.66     25.22 o 
  -5   7   3     1045.46     1101.87     12.63 o 
  -4   7   3       70.57       71.55      2.53 o 
  -3   7   3        6.00        6.77      0.85 o 
  -2   7   3      320.43      324.61      5.18 o 
  -1   7   3     1002.29     1094.17     13.09 o 
   0   7   3       16.05       29.03      1.15 o 
   1   7   3      584.74      630.35      7.37 o 
   2   7   3      259.49      268.95      3.21 o 
   3   7   3      224.91      215.20      2.82 o 
   4   7   3        1.38       -0.29      0.60 o 
   5   7   3     1000.77      981.06     11.94 o 
   6   7   3        4.12        1.17      1.07 o 
   7   7   3      114.54      116.03      2.76 o 
   8   7   3      142.18      144.27      3.85 o 
   9   7   3      201.59      200.79      4.77 o 
  10   7   3      111.98      102.61      4.22 o 
  11   7   3       19.15       26.00      2.72 o 
 -12   8   3       46.53       50.24      3.28 o 
 -11   8   3        0.38        1.62      1.83 o 
 -10   8   3       59.39       60.24      4.73 o 
  -9   8   3       29.52       29.41      2.08 o 
  -8   8   3       85.61       89.27      4.31 o 
  -7   8   3       22.77       17.53      1.65 o 
  -6   8   3       79.87       84.40      2.41 o 
  -5   8   3      534.31      543.40      6.93 o 
  -4   8   3     2246.81     2431.13     34.31 o 
  -3   8   3      519.92      581.69      8.34 o 
  -2   8   3     2166.90     2285.54     28.03 o 
  -1   8   3       28.16       25.37      0.96 o 
   0   8   3       90.03       74.19      1.67 o 
   1   8   3       51.06       41.98      1.13 o 
   2   8   3      738.50      802.15      8.72 o 
   3   8   3      142.66      137.34      2.19 o 
   4   8   3      193.89      196.54      3.34 o 
   5   8   3       50.08       40.63      1.86 o 
   6   8   3      231.04      238.06      4.12 o 
   7   8   3       14.63       15.24      1.47 o 
   8   8   3        0.78        0.09      1.24 o 
   9   8   3        6.20        5.06      1.74 o 
  10   8   3        0.15       -1.45      1.65 o 
  11   8   3        6.79        9.36      2.24 o 
 -12   9   3      159.40      165.97      5.55 o 
 -11   9   3       67.70       76.10      3.71 o 
 -10   9   3       82.84       88.39      3.72 o 
  -9   9   3      352.31      367.78      7.27 o 
  -8   9   3       31.00       21.09      2.43 o 
  -7   9   3        0.48        0.12      1.19 o 
  -6   9   3      263.95      292.66      5.47 o 
  -5   9   3      181.62      179.86      2.97 o 
  -4   9   3        4.87        7.70      0.92 o 
  -3   9   3        2.77        0.11      0.56 o 
  -2   9   3        4.52        7.52      0.76 o 
  -1   9   3       29.94       28.15      1.13 o 
   0   9   3       62.33       71.22      1.60 o 
   1   9   3      164.21      143.63      2.98 o 
   2   9   3       93.69       81.85      1.74 o 
   3   9   3       36.46       29.49      1.01 o 
   4   9   3      196.46      199.64      3.63 o 
   5   9   3     1076.53     1071.24     13.29 o 
   6   9   3      194.78      220.00      4.39 o 
   7   9   3      308.54      302.90      8.16 o 
   8   9   3      323.11      327.08      6.41 o 
   9   9   3       91.04       78.76      3.68 o 
  10   9   3       78.18       80.99      7.90 o 
 -12  10   3       17.53       24.80      2.73 o 
 -11  10   3      103.49       93.52      4.12 o 
 -10  10   3        3.24        0.64      1.64 o 
  -9  10   3        8.64        7.61      1.75 o 
  -8  10   3      100.82      102.52      4.36 o 
  -7  10   3       97.95       97.47      4.07 o 
  -6  10   3       66.14       72.13      2.84 o 
  -5  10   3      191.89      194.01      3.67 o 
  -4  10   3       76.44       76.36      2.00 o 
  -3  10   3       15.17       21.90      1.21 o 
  -2  10   3      530.85      498.54      7.05 o 
  -1  10   3      278.15      246.44      4.77 o 
   0  10   3      187.96      173.22      2.94 o 
   1  10   3      313.99      342.20      4.57 o 
   2  10   3      256.90      244.21      3.60 o 
   3  10   3      854.31      863.96     12.17 o 
   4  10   3     1829.10     1918.03     23.71 o 
   5  10   3        2.28        1.25      1.11 o 
   6  10   3       86.29       87.15      3.20 o 
   7  10   3       27.87       27.58      2.56 o 
   8  10   3       22.18       19.78      2.52 o 
   9  10   3        9.09        5.51      2.17 o 
  10  10   3        3.14        4.10      2.37 o 
 -11  11   3      143.34      146.06      5.79 o 
 -10  11   3       24.00       22.51      2.72 o 
  -9  11   3       16.35       17.82      2.43 o 
  -8  11   3        2.46        2.53      1.52 o 
  -7  11   3      411.68      385.56     11.44 o 
  -6  11   3      251.41      232.94      6.74 o 
  -5  11   3       98.86       94.14      3.40 o 
  -4  11   3       12.19       14.24      1.28 o 
  -3  11   3      550.97      578.71      8.12 o 
  -2  11   3       29.12       35.93      2.05 o 
  -1  11   3       25.38       26.45      1.43 o 
   0  11   3      349.69      374.78      5.72 o 
   1  11   3      921.64      870.92     12.69 o 
   2  11   3       39.06       40.15      1.62 o 
   3  11   3      508.65      491.84      7.28 o 
   4  11   3      969.84      974.00     17.26 o 
   5  11   3      222.91      214.88      4.78 o 
   6  11   3       12.43       13.95      1.74 o 
   7  11   3        0.51       -0.22      1.36 o 
   8  11   3        1.01       -0.07      1.45 o 
   9  11   3        9.51        3.44      2.18 o 
  10  11   3        1.96        0.13      2.22 o 
 -11  12   3       80.51       82.20      4.60 o 
 -10  12   3      464.07      477.40     11.61 o 
  -9  12   3       40.96       39.96      6.28 o 
  -8  12   3      116.04      117.24      4.67 o 
  -7  12   3      139.23      138.30      9.08 o 
  -6  12   3      155.69      160.36      5.54 o 
  -5  12   3       29.49       27.65      1.75 o 
  -4  12   3       78.38       73.46      2.45 o 
  -3  12   3      418.66      410.87      6.73 o 
  -2  12   3     1321.35     1298.16     19.22 o 
  -1  12   3        4.22        5.70      1.05 o 
   0  12   3      166.36      160.56      3.50 o 
   1  12   3      271.35      221.94      4.30 o 
   2  12   3     1326.84     1357.46     22.34 o 
   3  12   3      400.42      418.82      8.44 o 
   4  12   3      513.03      520.83      8.89 o 
   5  12   3       10.40        8.18      1.55 o 
   6  12   3      107.04      116.70      3.84 o 
   7  12   3      413.84      408.94      8.38 o 
   8  12   3       32.80       32.83      2.44 o 
   9  12   3       14.01       11.91      2.52 o 
 -10  13   3      117.11      148.08      5.91 o 
  -9  13   3        1.00       -1.89      1.77 o 
  -8  13   3      210.11      219.57      6.64 o 
  -7  13   3      146.98      136.00      5.20 o 
  -6  13   3      443.51      448.38     17.20 o 
  -5  13   3       16.91       21.51      1.81 o 
  -4  13   3        5.28        7.44      1.25 o 
  -3  13   3       15.48       11.76      1.32 o 
  -2  13   3       18.92       17.47      2.02 o 
  -1  13   3      119.99      130.83      4.10 o 
   0  13   3     1077.98     1145.53     17.37 o 
   1  13   3      777.09      776.21     12.38 o 
   2  13   3        8.95       13.52      1.62 o 
   3  13   3       20.15       18.39      1.83 o 
   4  13   3      177.35      162.67      5.10 o 
   5  13   3       70.56       82.15      4.89 o 
   6  13   3       41.43       28.91      2.26 o 
   7  13   3       24.37       26.47      2.28 o 
   8  13   3       64.66       73.37      5.38 o 
   9  13   3       66.32       78.63     10.25 o 
 -10  14   3        8.56        1.49      2.58 o 
  -9  14   3       19.36       18.15      2.66 o 
  -8  14   3       19.04       17.97      2.45 o 
  -7  14   3        0.45       -1.62      1.52 o 
  -6  14   3       69.53       54.10      4.11 o 
  -5  14   3       97.91       91.43      5.04 o 
  -4  14   3       22.97       17.53      1.83 o 
  -3  14   3       68.41       64.52      2.88 o 
  -2  14   3      150.46      151.88      3.57 o 
  -1  14   3       50.02       46.89      3.12 o 
   0  14   3      565.31      536.58      9.21 o 
   1  14   3      127.52      127.96      5.56 o 
   2  14   3      251.42      239.67      6.24 o 
   3  14   3        3.13        2.77      1.49 o 
   4  14   3      591.34      608.72     12.91 o 
   5  14   3      106.93      110.47      4.42 o 
   6  14   3        1.49       -1.17      1.62 o 
   7  14   3      143.10      141.74      5.89 o 
   8  14   3        6.19        8.30      3.14 o 
  -9  15   3      158.07      163.69      7.00 o 
  -8  15   3        3.69       -0.03      2.08 o 
  -7  15   3       35.44       29.65      5.37 o 
  -6  15   3       44.28       37.28      4.82 o 
  -5  15   3       19.63       18.02      3.71 o 
  -4  15   3       32.04       27.83      2.64 o 
  -3  15   3      111.47       94.49      4.41 o 
  -2  15   3       36.19       27.82      5.37 o 
  -1  15   3      654.41      628.09     39.38 o 
   0  15   3       88.15       56.04      3.58 o 
   1  15   3        0.38        1.07      1.99 o 
   2  15   3       41.67       41.15      3.13 o 
   3  15   3        0.51       -0.20      1.72 o 
   4  15   3       10.85       13.35      3.16 o 
   5  15   3       69.60       74.68      3.77 o 
   6  15   3        7.90        5.12      2.44 o 
   7  15   3       31.93       31.49      4.03 o 
  -8  16   3        0.58        2.33      3.30 o 
  -7  16   3      198.41      177.60      7.05 o 
  -6  16   3        9.39        6.01      2.82 o 
  -5  16   3       16.13       18.44      3.85 o 
  -4  16   3        3.02        2.34      3.03 o 
  -3  16   3       33.57       30.92      6.88 o 
  -2  16   3       26.78       23.95      2.64 o 
  -1  16   3       31.08       40.95      3.17 o 
   0  16   3      137.63      127.63      9.77 o 
   1  16   3       92.33       81.66      4.95 o 
   2  16   3        0.64        1.11      3.51 o 
   3  16   3        0.84        1.14      1.84 o 
   4  16   3       26.37       24.85      2.88 o 
   5  16   3       70.29       82.95      4.62 o 
   6  16   3       56.85       74.43      7.15 o 
   7  16   3       21.61       36.05      5.64 o 
  -7  17   3        4.24        3.92      2.33 o 
  -6  17   3        7.24        0.98      2.19 o 
  -5  17   3       33.90       32.47      4.95 o 
  -4  17   3       56.56       50.08      5.64 o 
  -3  17   3       35.22       27.79      4.54 o 
  -2  17   3      157.90      162.64     14.24 o 
  -1  17   3        5.99       -0.24      3.58 o 
   0  17   3      153.13      152.06      7.22 o 
   1  17   3        4.58        0.74      3.30 o 
   2  17   3        0.22        2.05      2.27 o 
   3  17   3      120.30      138.01      8.60 o 
   4  17   3       22.98       28.38      3.09 o 
   5  17   3        4.36       -2.06      3.16 o 
   6  17   3      127.04      138.13      9.63 o 
  -6  18   3       19.89       19.04      3.11 o 
  -5  18   3       39.87       39.77      3.92 o 
  -4  18   3       79.21       81.17      7.15 o 
  -3  18   3       85.37       78.42      6.88 o 
  -2  18   3       31.90       29.44      4.68 o 
  -1  18   3        1.38        3.16      3.16 o 
   0  18   3       52.70       47.72      3.66 o 
   1  18   3      119.87      148.79      6.09 o 
   2  18   3      106.86      150.43     11.56 o 
   3  18   3       18.13       11.42      4.13 o 
   4  18   3      151.80      168.67     10.32 o 
  -5  19   3        6.28        6.89      2.58 o 
  -4  19   3       29.09       38.94      5.64 o 
  -3  19   3       56.21       61.36      6.33 o 
  -2  19   3        2.71       -1.93      2.89 o 
  -1  19   3       40.92       54.62      6.19 o 
   0  19   3        4.30        5.37      3.58 o 
   1  19   3        0.97        1.10      3.16 o 
   2  19   3       66.72       66.31      6.74 o 
   3  19   3        0.07        4.27      3.58 o 
  -2  20   3       27.11       17.06      4.40 o 
  -1  20   3       16.35       15.68      4.40 o 
   0  20   3        1.57        1.93      3.30 o 
 -14   0   4        3.21        3.49      5.30 o 
 -13   0   4       95.29      106.53      8.46 o 
 -12   0   4       15.27       19.19      4.13 o 
 -11   0   4       27.60       31.19      3.51 o 
 -10   0   4       33.32       32.67      3.36 o 
  -9   0   4      840.85      885.68     18.43 o 
  -8   0   4     1311.34     1390.30     23.61 o 
  -7   0   4      869.84      938.98     19.81 o 
  -6   0   4    10580.08    10852.20    172.42 o 
  -5   0   4      377.26      372.83      6.74 o 
  -4   0   4      660.64      797.98     13.98 o 
  -3   0   4       50.13       46.20      2.06 o 
  -2   0   4       49.10       42.20      2.91 o 
  -1   0   4     3409.27     3568.49     64.98 o 
   0   0   4      461.46      534.33     10.88 o 
   1   0   4      831.17      969.62     18.61 o 
   2   0   4     7605.79     7940.16    125.77 o 
   3   0   4        0.13        2.20      0.74 o 
   4   0   4      254.62      239.23      4.55 o 
   5   0   4       73.16       67.02      2.23 o 
   6   0   4      377.62      386.03      7.90 o 
   7   0   4      101.62      109.77      7.68 o 
   8   0   4        0.65       -0.90      8.05 o 
   9   0   4        0.09       -4.58      5.02 o 
  10   0   4        0.04        0.44      2.58 o 
  11   0   4       90.94      100.72      6.24 o 
 -14   1   4        0.49        0.31      1.85 o 
 -13   1   4      238.86      246.72      6.90 o 
 -12   1   4        0.12       -0.74      1.53 o 
 -11   1   4        0.19       -0.57      1.43 o 
 -10   1   4       45.92       40.89      2.58 o 
  -9   1   4        1.34        1.59      1.14 o 
  -8   1   4      824.86      839.27     10.71 o 
  -7   1   4     2152.42     2156.93     33.18 o 
  -6   1   4    24612.22    25592.43    285.35 o 
  -5   1   4      310.60      308.54      4.69 o 
  -4   1   4      274.08      322.33      4.73 o 
  -3   1   4      154.77      174.23      3.13 o 
  -2   1   4        0.78        0.98      0.66 o 
  -1   1   4        3.50        2.76      0.81 o 
   0   1   4       69.42       74.98      1.78 o 
   1   1   4      204.27      224.74      3.71 o 
   2   1   4      432.33      402.06      5.23 o 
   3   1   4        7.75       15.76      0.74 o 
   4   1   4      322.44      331.10      4.10 o 
   5   1   4       35.13       37.80      1.19 o 
   6   1   4        0.10       -1.70      0.85 o 
   7   1   4     1336.46     1289.36     18.12 o 
   8   1   4      812.04      767.41     14.02 o 
   9   1   4      287.81      272.65      6.84 o 
  10   1   4       16.68       18.05      3.48 o 
  11   1   4       22.58       15.77      2.50 o 
 -13   2   4       43.59       45.18      3.28 o 
 -12   2   4        0.21        0.69      1.67 o 
 -11   2   4       23.13       16.85      2.08 o 
 -10   2   4       36.25       32.71      2.35 o 
  -9   2   4       12.29       10.02      1.74 o 
  -8   2   4      134.33      120.48      3.28 o 
  -7   2   4      157.65      190.36      5.06 o 
  -6   2   4      324.30      310.57      6.39 o 
  -5   2   4     1902.70     1926.05     22.51 o 
  -4   2   4     2515.53     2667.18     30.06 o 
  -3   2   4        6.31        7.89      0.85 o 
  -2   2   4     1903.37     1924.11     25.42 o 
  -1   2   4      691.00      729.36     11.16 o 
   0   2   4        1.92        1.30      0.61 o 
   1   2   4     1002.40     1016.86     13.77 o 
   2   2   4        5.04        7.95      0.97 o 
   3   2   4      268.90      242.62      3.90 o 
   4   2   4      173.89      171.71      2.94 o 
   5   2   4      443.36      426.09      5.94 o 
   6   2   4      173.45      176.48      3.36 o 
   7   2   4      289.81      306.12      5.89 o 
   8   2   4      237.45      229.14      5.96 o 
   9   2   4        3.53       -1.70      3.40 o 
  10   2   4       71.82       70.41      3.64 o 
  11   2   4       52.22       54.32      3.54 o 
 -13   3   4       59.50       51.27      4.37 o 
 -12   3   4      164.23      176.77      5.46 o 
 -11   3   4        4.94        5.81      1.71 o 
 -10   3   4       30.36       30.09      2.31 o 
  -9   3   4        9.82        9.26      1.47 o 
  -8   3   4       17.76       18.04      1.52 o 
  -7   3   4      307.35      303.22      5.06 o 
  -6   3   4      475.09      521.99      6.88 o 
  -5   3   4     1368.53     1337.15     17.13 o 
  -4   3   4      774.23      789.13     12.33 o 
  -3   3   4      440.82      462.57      6.55 o 
  -2   3   4      189.86      184.58      3.71 o 
  -1   3   4      389.61      378.81      5.84 o 
   0   3   4      310.71      354.51      5.45 o 
   1   3   4     4049.15     4355.10     55.89 o 
   2   3   4      775.39      929.21     13.08 o 
   3   3   4        1.73        0.70      0.60 o 
   4   3   4        5.38        3.61      0.71 o 
   5   3   4      231.35      220.61      3.73 o 
   6   3   4       37.58       33.64      1.56 o 
   7   3   4     1599.56     1593.54     20.41 o 
   8   3   4      157.45      161.56      4.86 o 
   9   3   4      279.17      270.31      6.78 o 
  10   3   4        8.84       10.63      2.13 o 
  11   3   4        2.63        0.11      1.98 o 
 -13   4   4       47.00       61.12      3.59 o 
 -12   4   4       69.61       69.05      3.62 o 
 -11   4   4       31.34       32.07      4.21 o 
 -10   4   4        3.21        6.29      1.63 o 
  -9   4   4       44.62       44.53      2.99 o 
  -8   4   4      148.09      141.77      3.63 o 
  -7   4   4      182.71      182.55      3.82 o 
  -6   4   4        1.88        0.31      0.78 o 
  -5   4   4     3205.45     3306.80     39.03 o 
  -4   4   4     2741.36     2787.96     33.78 o 
  -3   4   4       54.76       46.82      1.94 o 
  -2   4   4        7.79        6.90      0.76 o 
  -1   4   4      685.45      771.20     12.31 o 
   0   4   4      988.16     1136.72     15.40 o 
   1   4   4     4712.86     5050.60     65.20 o 
   2   4   4      312.47      391.93      5.65 o 
   3   4   4      457.57      472.35      6.76 o 
   4   4   4      165.34      174.04      3.07 o 
   5   4   4      142.67      158.14      3.08 o 
   6   4   4        0.44        0.90      0.90 o 
   7   4   4      470.01      461.27      7.79 o 
   8   4   4       19.82       19.70      2.70 o 
   9   4   4      237.76      198.59      5.71 o 
  10   4   4       86.07       84.34      4.25 o 
  11   4   4       19.76       14.57      2.76 o 
 -13   5   4        0.76       -1.69      1.71 o 
 -12   5   4       70.25       70.93      3.68 o 
 -11   5   4      156.33      157.92      4.94 o 
 -10   5   4       49.48       45.72      2.73 o 
  -9   5   4        4.15        3.51      1.41 o 
  -8   5   4        1.49        1.08      1.43 o 
  -7   5   4      158.90      151.51      3.27 o 
  -6   5   4      216.10      211.22      4.00 o 
  -5   5   4       57.89       67.81      1.95 o 
  -4   5   4       34.07       25.15      1.14 o 
  -3   5   4       30.03       30.59      1.92 o 
  -2   5   4      124.23      134.14      3.69 o 
  -1   5   4        5.14        2.51      0.80 o 
   0   5   4      934.61     1077.94     16.35 o 
   1   5   4     1045.97     1111.03     12.32 o 
   2   5   4      168.84      225.31      3.74 o 
   3   5   4      455.82      502.58      6.58 o 
   4   5   4      108.08      105.38      2.33 o 
   5   5   4      115.43      123.25      3.36 o 
   6   5   4      535.60      518.48      9.14 o 
   7   5   4       18.39       10.85      1.69 o 
   8   5   4      464.48      442.53      9.24 o 
   9   5   4      184.94      180.03      5.40 o 
  10   5   4       42.09       45.65      3.18 o 
  11   5   4       30.33       30.20      2.95 o 
 -13   6   4        0.86       -0.29      1.92 o 
 -12   6   4        0.04        0.82      1.85 o 
 -11   6   4        2.88        1.63      1.63 o 
 -10   6   4       92.86       87.27      3.59 o 
  -9   6   4        4.80        2.25      1.25 o 
  -8   6   4      646.89      661.36     12.44 o 
  -7   6   4       75.89       68.03      2.41 o 
  -6   6   4       33.53       33.24      2.72 o 
  -5   6   4      523.75      505.90      7.51 o 
  -4   6   4      852.18      843.43     10.62 o 
  -3   6   4      362.82      385.33      5.90 o 
  -2   6   4      293.97      296.04      7.83 o 
  -1   6   4       48.85       78.32      2.40 o 
   0   6   4     2363.67     2600.79     29.64 o 
   1   6   4      151.20      125.68      2.08 o 
   2   6   4      115.75      134.32      2.69 o 
   3   6   4     1390.61     1435.74     20.61 o 
   4   6   4        5.02        4.93      0.92 o 
   5   6   4       33.50       36.47      1.71 o 
   6   6   4       21.77       22.97      1.72 o 
   7   6   4       91.19      100.46      3.17 o 
   8   6   4      245.85      224.90      5.97 o 
   9   6   4       36.68       34.15      2.69 o 
  10   6   4        2.73        4.44      1.96 o 
  11   6   4        1.31        0.87      2.02 o 
 -13   7   4       24.46       28.54      4.23 o 
 -12   7   4       28.04       29.30      3.57 o 
 -11   7   4        0.87        0.83      2.24 o 
 -10   7   4        4.17        2.22      1.55 o 
  -9   7   4      196.98      191.78      4.73 o 
  -8   7   4       97.18      108.95      3.88 o 
  -7   7   4      273.86      293.30      5.58 o 
  -6   7   4      439.94      424.34      6.74 o 
  -5   7   4      297.45      299.14      5.42 o 
  -4   7   4      313.20      287.21      4.73 o 
  -3   7   4       88.88       70.48      1.89 o 
  -2   7   4        0.08        0.22      0.45 o 
  -1   7   4       66.12       78.30      1.72 o 
   0   7   4      376.47      435.27      6.27 o 
   1   7   4       30.30       42.70      1.30 o 
   2   7   4      432.18      458.53      6.10 o 
   3   7   4        0.72        1.17      0.70 o 
   4   7   4      728.11      684.72      9.43 o 
   5   7   4        4.83        4.39      1.08 o 
   6   7   4        7.27        2.62      1.21 o 
   7   7   4       72.48       69.46      2.98 o 
   8   7   4      117.15      106.08      4.06 o 
   9   7   4       65.09       65.32      3.44 o 
  10   7   4       10.52        7.32      2.04 o 
 -12   8   4      106.15      110.93      4.63 o 
 -11   8   4        2.04        0.73      1.65 o 
 -10   8   4        2.49        0.33      1.46 o 
  -9   8   4      130.26      118.79      4.03 o 
  -8   8   4       78.99       87.89      3.56 o 
  -7   8   4       80.84       76.37      2.77 o 
  -6   8   4       35.89       35.87      1.68 o 
  -5   8   4        9.67       10.78      1.09 o 
  -4   8   4       52.76       59.92      3.12 o 
  -3   8   4     1266.99     1293.06     30.33 o 
  -2   8   4       44.93       43.67      1.48 o 
  -1   8   4        9.99        9.23      0.78 o 
   0   8   4       20.11       20.65      1.16 o 
   1   8   4       35.44       36.15      1.35 o 
   2   8   4       11.00       10.88      0.94 o 
   3   8   4     1402.35     1406.15     17.66 o 
   4   8   4      329.20      280.95      4.81 o 
   5   8   4       99.26       92.24      4.10 o 
   6   8   4        3.60        3.25      1.23 o 
   7   8   4      180.16      163.27      6.22 o 
   8   8   4       33.89       34.58      3.21 o 
   9   8   4        0.02       -1.97      1.56 o 
  10   8   4       34.11       35.82      3.00 o 
 -12   9   4       56.10       58.97      5.20 o 
 -11   9   4       40.99       40.65      3.45 o 
 -10   9   4        0.06       -0.56      1.47 o 
  -9   9   4        0.29        1.26      1.52 o 
  -8   9   4      194.72      208.08      5.62 o 
  -7   9   4      322.29      308.03      6.95 o 
  -6   9   4        0.61        0.83      0.92 o 
  -5   9   4      298.50      308.59      6.51 o 
  -4   9   4        6.92        5.40      1.14 o 
  -3   9   4       60.27       60.01      2.38 o 
  -2   9   4        0.01       -0.19      0.76 o 
  -1   9   4     1198.82     1215.52     15.66 o 
   0   9   4      307.36      289.81      5.60 o 
   1   9   4       56.18       62.67      1.68 o 
   2   9   4      107.93       83.88      1.96 o 
   3   9   4       14.52       12.17      1.31 o 
   4   9   4      198.11      182.93      4.11 o 
   5   9   4      447.08      427.16      9.75 o 
   6   9   4      223.37      193.23      5.95 o 
   7   9   4      549.66      524.64     10.39 o 
   8   9   4      115.65      111.17      6.26 o 
   9   9   4       21.29       15.92      2.66 o 
  10   9   4       15.36       15.79      2.82 o 
 -12  10   4        1.73        2.30      1.92 o 
 -11  10   4       74.65       85.25      5.36 o 
 -10  10   4       70.81       72.36      4.49 o 
  -9  10   4      325.29      343.30      7.67 o 
  -8  10   4       17.23        6.85      4.82 o 
  -7  10   4       15.85       14.92      2.80 o 
  -6  10   4       28.95       31.42      2.04 o 
  -5  10   4       20.15       14.81      1.66 o 
  -4  10   4      109.56      118.43      4.13 o 
  -3  10   4       40.42       37.36      2.69 o 
  -2  10   4      615.01      580.92     11.32 o 
  -1  10   4       45.67       43.60      1.50 o 
   0  10   4      803.51      797.24      9.98 o 
   1  10   4     3379.61     3291.62     39.41 o 
   2  10   4      464.27      448.73      7.34 o 
   3  10   4     1160.98     1061.25     15.21 o 
   4  10   4     1394.94     1310.84     22.08 o 
   5  10   4       38.38       36.24      3.04 o 
   6  10   4        3.50        7.92      1.77 o 
   7  10   4      117.02      108.84      4.71 o 
   8  10   4      147.12      138.38      5.40 o 
   9  10   4        3.24       -0.06      2.03 o 
 -11  11   4        7.71        3.15      3.18 o 
 -10  11   4        1.96        3.53      2.52 o 
  -9  11   4        5.36        5.03      1.88 o 
  -8  11   4      196.69      205.54      7.80 o 
  -7  11   4      131.56      131.61      5.98 o 
  -6  11   4        9.50        9.87      2.60 o 
  -5  11   4      148.48      148.35      4.08 o 
  -4  11   4      619.72      653.30     11.00 o 
  -3  11   4       25.08       20.86      1.84 o 
  -2  11   4      144.16      127.33      4.36 o 
  -1  11   4      635.78      616.85     10.33 o 
   0  11   4      353.49      349.00      5.21 o 
   1  11   4      412.80      421.41      6.46 o 
   2  11   4     1497.00     1509.63     24.85 o 
   3  11   4      314.80      299.07      6.71 o 
   4  11   4        1.22        0.47      1.29 o 
   5  11   4        5.46        2.38      1.49 o 
   6  11   4       72.12       70.70      3.80 o 
   7  11   4       24.60       25.53      2.77 o 
   8  11   4       49.57       51.27      3.82 o 
   9  11   4       20.11       18.45      3.05 o 
 -11  12   4        2.49        1.13      2.15 o 
 -10  12   4        0.06        0.58      2.01 o 
  -9  12   4      325.41      323.09     15.19 o 
  -8  12   4      169.84      157.54      6.94 o 
  -7  12   4       24.67       24.04      3.04 o 
  -6  12   4       70.46       69.10      3.60 o 
  -5  12   4        8.23        4.32      1.99 o 
  -4  12   4      133.25      136.37      7.97 o 
  -3  12   4     1010.16      953.42     15.12 o 
  -2  12   4      636.91      581.81     19.95 o 
  -1  12   4     2057.30     2042.81     34.40 o 
   0  12   4     1752.84     1784.18     26.57 o 
   1  12   4      443.65      440.44      8.69 o 
   2  12   4      469.68      477.15     10.33 o 
   3  12   4      459.43      441.63     10.02 o 
   4  12   4      379.88      365.57      8.01 o 
   5  12   4        0.48       -0.22      1.67 o 
   6  12   4       34.13       27.85      2.76 o 
   7  12   4       14.42        8.73      2.22 o 
   8  12   4       20.00       23.47      2.92 o 
 -10  13   4      155.12      170.39      6.26 o 
  -9  13   4       29.74       32.98      3.01 o 
  -8  13   4       89.15       93.27      8.60 o 
  -7  13   4       21.16       17.61      3.01 o 
  -6  13   4       36.27       34.39      2.81 o 
  -5  13   4       34.96       32.57      3.41 o 
  -4  13   4      229.07      224.13      6.36 o 
  -3  13   4      302.65      309.58      6.99 o 
  -2  13   4        0.00       -1.84      1.93 o 
  -1  13   4      135.05       95.61      3.61 o 
   0  13   4     1045.87     1027.91     20.79 o 
   1  13   4      223.50      206.46      6.18 o 
   2  13   4      133.24      143.07      4.75 o 
   3  13   4       83.52       67.99      4.47 o 
   4  13   4      117.48      110.86      4.48 o 
   5  13   4        6.61        2.29      1.80 o 
   6  13   4        6.15        4.01      1.98 o 
   7  13   4       22.95       25.72      2.90 o 
   8  13   4       87.29      103.16      4.96 o 
 -10  14   4       35.77       36.14      3.44 o 
  -9  14   4      500.29      517.02     12.27 o 
  -8  14   4       19.75       18.84      2.54 o 
  -7  14   4       70.98       64.21      4.66 o 
  -6  14   4       19.33       15.81      2.37 o 
  -5  14   4       82.27       70.53      3.75 o 
  -4  14   4       15.03       12.93      2.09 o 
  -3  14   4      706.99      721.23     14.96 o 
  -2  14   4      184.17      166.55     11.49 o 
  -1  14   4       26.35       25.59      2.76 o 
   0  14   4       56.91       48.55      8.32 o 
   1  14   4       52.34       54.65      7.43 o 
   2  14   4        0.18        0.04      1.58 o 
   3  14   4        5.57        6.34      2.41 o 
   4  14   4       23.89       25.66      2.66 o 
   5  14   4        0.04        0.41      1.76 o 
   6  14   4        4.53        0.22      3.13 o 
   7  14   4       13.11       11.44      2.46 o 
  -9  15   4        6.19        5.90      3.85 o 
  -8  15   4      163.77      162.12      6.85 o 
  -7  15   4      223.70      221.92     11.28 o 
  -6  15   4      122.74      106.08      5.68 o 
  -5  15   4        0.01        0.48      2.61 o 
  -4  15   4        4.03        1.43      1.67 o 
  -3  15   4        0.13       -0.48      2.61 o 
  -2  15   4     1241.53     1259.65     29.40 o 
  -1  15   4      127.46      110.95      4.63 o 
   0  15   4      139.05      150.35      6.09 o 
   1  15   4       10.12       14.83      5.02 o 
   2  15   4       10.02       10.97      2.52 o 
   3  15   4       32.19       31.10      4.33 o 
   4  15   4      168.07      183.63      7.66 o 
   5  15   4      104.98      120.07     10.32 o 
   6  15   4       68.92       89.82      7.02 o 
   7  15   4        2.36        3.87      2.90 o 
  -8  16   4       28.92       31.49      3.64 o 
  -7  16   4        0.20       -0.14      3.16 o 
  -6  16   4       86.16       76.50      6.60 o 
  -5  16   4       62.06       51.32      5.37 o 
  -4  16   4      111.04      106.76      7.29 o 
  -3  16   4      132.75      128.36      7.98 o 
  -2  16   4       86.92       66.45      5.78 o 
  -1  16   4        0.50        3.03      2.61 o 
   0  16   4        0.18       -3.03      2.34 o 
   1  16   4      257.00      275.57     12.52 o 
   2  16   4        1.95        1.93      2.89 o 
   3  16   4      167.07      189.59     10.32 o 
   4  16   4       93.72      112.95      8.25 o 
   5  16   4       10.10       12.66      4.13 o 
   6  16   4      110.97      142.40      9.63 o 
  -7  17   4        9.37       12.86      2.82 o 
  -6  17   4       34.15       29.58      4.82 o 
  -5  17   4        2.90       -1.10      2.75 o 
  -4  17   4       35.37       36.73      4.95 o 
  -3  17   4        6.07        4.95      3.03 o 
  -2  17   4        0.07        1.38      2.89 o 
  -1  17   4       46.99       51.18      5.37 o 
   0  17   4       97.73       79.93      6.74 o 
   1  17   4      116.60      135.93      8.67 o 
   2  17   4       33.09       33.43      5.09 o 
   3  17   4        4.24        8.81      3.71 o 
   4  17   4       12.07       10.18      3.99 o 
   5  17   4        0.93        1.38      3.58 o 
  -6  18   4        0.90        0.55      3.30 o 
  -5  18   4       39.54       46.50      5.92 o 
  -4  18   4        2.87        2.89      3.30 o 
  -3  18   4       24.46       30.41      4.82 o 
  -2  18   4      147.53      153.95      9.22 o 
  -1  18   4       54.78       76.36      6.74 o 
   0  18   4       75.68       63.56      6.33 o 
   1  18   4        0.83        3.03      3.30 o 
   2  18   4        5.00        7.29      3.71 o 
   3  18   4      276.22      350.28     15.96 o 
   4  18   4       11.67       14.17      4.40 o 
  -4  19   4       11.18       23.53      4.95 o 
  -3  19   4      124.39      110.75      8.25 o 
  -2  19   4      215.65      251.09     12.80 o 
  -1  19   4       80.74       90.67      7.70 o 
   0  19   4       11.66       13.07      4.13 o 
   1  19   4        0.02        0.83      3.30 o 
   2  19   4       48.67       57.10      6.60 o 
 -13   1   5       41.88       43.00      3.16 o 
 -12   1   5        3.48        1.63      1.82 o 
 -11   1   5       61.40       65.83      3.24 o 
 -10   1   5       29.03       28.32      2.25 o 
  -9   1   5      101.25       95.38      3.82 o 
  -8   1   5      120.14      111.38      4.50 o 
  -7   1   5      123.54      136.68      3.47 o 
  -6   1   5      213.95      234.41      4.20 o 
  -5   1   5        4.66        5.41      0.92 o 
  -4   1   5      419.58      418.72      5.91 o 
  -3   1   5      331.85      320.08      5.95 o 
  -2   1   5      415.76      437.62      6.87 o 
  -1   1   5       17.38       17.81      1.26 o 
   0   1   5     4408.22     4666.62     65.40 o 
   1   1   5      113.91      108.38      2.38 o 
   2   1   5        7.40        8.51      0.71 o 
   3   1   5       95.76      111.92      2.00 o 
   4   1   5      378.78      373.87      4.62 o 
   5   1   5      337.92      322.64      5.24 o 
   6   1   5      228.21      219.89      5.63 o 
   7   1   5      713.94      696.11     12.86 o 
   8   1   5      693.90      664.14     12.65 o 
   9   1   5        0.13        1.56      1.73 o 
  10   1   5        3.03        3.02      1.98 o 
 -13   2   5        0.38       -1.70      1.81 o 
 -12   2   5       25.49       24.93      2.45 o 
 -11   2   5        2.93       -0.71      1.54 o 
 -10   2   5      217.72      238.83      6.67 o 
  -9   2   5       39.79       33.13      3.44 o 
  -8   2   5      157.30      163.77      5.45 o 
  -7   2   5       27.42       22.62      1.68 o 
  -6   2   5      651.51      666.94     10.25 o 
  -5   2   5      605.04      624.90      8.36 o 
  -4   2   5       88.21       86.78      2.36 o 
  -3   2   5       52.76       53.37      1.80 o 
  -2   2   5      378.78      371.42      6.58 o 
  -1   2   5      241.22      284.74      5.25 o 
   0   2   5     2357.51     2680.68     34.94 o 
   1   2   5       14.73       13.49      1.31 o 
   2   2   5       81.39       99.48      1.90 o 
   3   2   5       99.66       84.97      2.07 o 
   4   2   5      914.45      908.61     13.42 o 
   5   2   5     1185.09     1178.54     14.28 o 
   6   2   5     2600.19     2571.91     40.03 o 
   7   2   5      248.13      252.97      6.30 o 
   8   2   5        7.88        2.12      1.74 o 
   9   2   5        0.29       -0.32      1.69 o 
  10   2   5        1.31        0.13      1.80 o 
 -13   3   5        0.69       -0.46      2.58 o 
 -12   3   5       30.56       21.82      3.08 o 
 -11   3   5      146.55      149.96      4.77 o 
 -10   3   5       17.43       18.01      2.96 o 
  -9   3   5        4.10        5.05      2.70 o 
  -8   3   5       97.23      100.01      4.31 o 
  -7   3   5        0.55        0.48      0.86 o 
  -6   3   5       20.48       25.36      1.60 o 
  -5   3   5       92.65       93.83      2.56 o 
  -4   3   5        0.12        1.09      0.71 o 
  -3   3   5        5.32        5.68      0.82 o 
  -2   3   5     1548.91     1619.61     23.83 o 
  -1   3   5      686.04      729.66     10.49 o 
   0   3   5      159.09      182.60      3.80 o 
   1   3   5      496.43      545.64      8.02 o 
   2   3   5       32.94       29.77      1.32 o 
   3   3   5      100.79       78.89      2.07 o 
   4   3   5      240.04      229.27      3.74 o 
   5   3   5      778.14      758.60      9.77 o 
   6   3   5      165.49      161.77      4.21 o 
   7   3   5      197.34      183.12      5.60 o 
   8   3   5      120.70      101.34      4.11 o 
   9   3   5       30.60       29.14      2.68 o 
  10   3   5       31.15       32.37      2.96 o 
 -13   4   5       16.71       15.09      2.44 o 
 -12   4   5       49.51       54.33      3.28 o 
 -11   4   5       14.18       15.18      2.08 o 
 -10   4   5        2.51        3.24      1.51 o 
  -9   4   5        3.75       -0.93      2.37 o 
  -8   4   5       11.22        4.90      2.25 o 
  -7   4   5      493.59      535.86     10.78 o 
  -6   4   5        0.26        1.68      0.93 o 
  -5   4   5      251.13      278.44      4.97 o 
  -4   4   5       17.51       15.95      1.12 o 
  -3   4   5      158.69      150.96      4.09 o 
  -2   4   5     2882.99     3036.15     54.04 o 
  -1   4   5     1824.02     2006.33     26.61 o 
   0   4   5      985.96     1157.13     15.86 o 
   1   4   5        2.96        2.74      0.62 o 
   2   4   5       54.40       52.80      1.61 o 
   3   4   5       53.02       60.94      1.89 o 
   4   4   5      140.49      140.24      2.79 o 
   5   4   5       11.51        9.62      1.41 o 
   6   4   5       59.75       59.66      2.66 o 
   7   4   5      147.27      115.87      4.13 o 
   8   4   5      261.75      229.34      6.10 o 
   9   4   5        9.61        7.51      2.10 o 
  10   4   5       26.94       26.12      2.80 o 
 -13   5   5       11.13        7.71      2.82 o 
 -12   5   5       30.84       30.37      2.71 o 
 -11   5   5      102.51      109.38      4.15 o 
 -10   5   5        0.10        0.93      1.38 o 
  -9   5   5      352.22      346.17     11.81 o 
  -8   5   5        2.23        1.05      2.52 o 
  -7   5   5       19.20       14.96      1.73 o 
  -6   5   5      610.65      618.47      9.73 o 
  -5   5   5        0.35        0.16      1.03 o 
  -4   5   5       38.38       33.60      2.06 o 
  -3   5   5      831.17      874.76     12.37 o 
  -2   5   5     1643.02     1763.25     23.68 o 
  -1   5   5      645.69      598.16      8.91 o 
   0   5   5       80.35       98.34      2.37 o 
   1   5   5      126.19      109.25      2.25 o 
   2   5   5      219.44      190.30      3.44 o 
   3   5   5      156.94      162.71      5.10 o 
   4   5   5      110.03      123.10      3.47 o 
   5   5   5     1778.62     1670.02     22.52 o 
   6   5   5      132.13      118.62      3.59 o 
   7   5   5        2.51        6.05      1.95 o 
   8   5   5       19.07       17.73      2.25 o 
   9   5   5        0.00        0.22      2.05 o 
  10   5   5      153.83      163.87      7.43 o 
 -13   6   5       28.51       29.97      2.91 o 
 -12   6   5        3.72        2.07      1.87 o 
 -11   6   5       17.45       13.18      2.08 o 
 -10   6   5        4.60        2.82      1.56 o 
  -9   6   5      262.17      282.68     10.42 o 
  -8   6   5       99.09      102.35      4.93 o 
  -7   6   5      117.14      128.00      4.01 o 
  -6   6   5      176.98      182.25      4.21 o 
  -5   6   5        6.02        8.85      1.05 o 
  -4   6   5      138.36      143.22      3.41 o 
  -3   6   5      122.85      128.22      3.87 o 
  -2   6   5     1129.02     1184.16     15.03 o 
  -1   6   5      424.73      476.00      7.40 o 
   0   6   5      151.37      137.12      2.36 o 
   1   6   5       34.07       35.21      1.10 o 
   2   6   5      792.34      731.65     10.28 o 
   3   6   5      404.86      419.31      6.19 o 
   4   6   5        2.18        3.34      0.94 o 
   5   6   5        2.82        1.64      1.12 o 
   6   6   5       60.25       57.82      2.66 o 
   7   6   5      279.86      272.19      6.61 o 
   8   6   5       12.44        9.34      1.99 o 
   9   6   5       16.18       11.28      2.20 o 
  10   6   5       97.55      109.99      4.68 o 
 -13   7   5       30.90       31.60      3.05 o 
 -12   7   5        0.55       -1.83      1.63 o 
 -11   7   5        2.10        1.27      1.63 o 
 -10   7   5        0.27       -0.56      1.46 o 
  -9   7   5      335.38      328.23     11.48 o 
  -8   7   5      559.36      579.39     16.41 o 
  -7   7   5      439.85      465.92      8.96 o 
  -6   7   5        9.64        8.23      1.54 o 
  -5   7   5      511.58      537.18      8.57 o 
  -4   7   5       23.59       24.14      1.15 o 
  -3   7   5      105.73       90.74      3.70 o 
  -2   7   5      248.42      280.85      5.39 o 
  -1   7   5      150.15      150.50      2.78 o 
   0   7   5      147.44      138.37      2.61 o 
   1   7   5        6.93        6.44      0.67 o 
   2   7   5     1197.98     1166.73     16.25 o 
   3   7   5       67.43       65.52      2.04 o 
   4   7   5       82.39       75.89      2.34 o 
   5   7   5      192.11      181.32      4.61 o 
   6   7   5      188.34      171.18      4.51 o 
   7   7   5      313.29      270.38      8.82 o 
   8   7   5       75.01       88.13      4.33 o 
   9   7   5      101.35      109.83      4.44 o 
  10   7   5       44.63       53.22      3.51 o 
 -12   8   5       31.05       35.28      2.99 o 
 -11   8   5       35.64       41.29      3.83 o 
 -10   8   5        0.06        0.67      1.52 o 
  -9   8   5      336.21      338.93     15.89 o 
  -8   8   5       13.30       11.23      2.88 o 
  -7   8   5      923.04      986.23     20.02 o 
  -6   8   5      114.90      122.75      3.83 o 
  -5   8   5      682.97      713.73     14.52 o 
  -4   8   5       62.40       64.81      2.48 o 
  -3   8   5       10.94       12.75      1.49 o 
  -2   8   5        1.46       -0.23      0.70 o 
  -1   8   5      859.74      924.18     16.81 o 
   0   8   5      167.77      159.73      3.27 o 
   1   8   5        3.21        3.70      0.76 o 
   2   8   5      405.37      422.63      7.78 o 
   3   8   5      947.19      991.52     14.23 o 
   4   8   5       15.13        7.83      1.28 o 
   5   8   5       79.49       66.02      3.67 o 
   6   8   5      141.54      114.43      4.00 o 
   7   8   5       63.39       64.11      5.06 o 
   8   8   5        0.01       -0.83      1.62 o 
   9   8   5       18.06       18.45      2.64 o 
 -12   9   5      100.13      110.37      4.58 o 
 -11   9   5       15.85       19.31      2.38 o 
 -10   9   5       63.85       70.10      3.45 o 
  -9   9   5      111.33      111.69      4.72 o 
  -8   9   5       27.38       23.19      3.34 o 
  -7   9   5       51.40       45.70      6.60 o 
  -6   9   5      111.50      129.97      4.87 o 
  -5   9   5      221.41      220.58      6.08 o 
  -4   9   5       12.19       12.55      1.76 o 
  -3   9   5       13.56       11.37      1.37 o 
  -2   9   5       46.67       40.15      1.55 o 
  -1   9   5      149.93      158.33      3.17 o 
   0   9   5      189.35      185.86      3.74 o 
   1   9   5     1109.58     1102.68     15.71 o 
   2   9   5      488.62      451.48      8.67 o 
   3   9   5        6.15        7.03      1.34 o 
   4   9   5       79.43       75.68      3.57 o 
   5   9   5      340.77      317.20      8.10 o 
   6   9   5      194.90      167.74      5.66 o 
   7   9   5       17.18       13.77      6.07 o 
   8   9   5       18.56       15.74      2.63 o 
   9   9   5        0.20       -0.02      2.12 o 
 -12  10   5       20.16       19.55      2.98 o 
 -11  10   5       56.32       60.36      3.91 o 
 -10  10   5       22.42       22.57      2.64 o 
  -9  10   5       35.50       38.14      5.09 o 
  -8  10   5       18.34        8.39      4.40 o 
  -7  10   5       68.76       74.66      5.23 o 
  -6  10   5        0.32       -3.15      1.88 o 
  -5  10   5      353.23      343.87      8.45 o 
  -4  10   5      169.35      160.58      4.99 o 
  -3  10   5       81.24       69.89      5.51 o 
  -2  10   5        0.04        1.22      0.92 o 
  -1  10   5       68.07       61.35      2.18 o 
   0  10   5      202.28      209.33      3.96 o 
   1  10   5      498.49      526.64      9.55 o 
   2  10   5       66.80       71.54      2.73 o 
   3  10   5      124.87      128.29      3.99 o 
   4  10   5      260.72      226.50      6.41 o 
   5  10   5      200.66      207.39      7.41 o 
   6  10   5        3.90        2.39      1.84 o 
   7  10   5       17.63       13.97      2.45 o 
   8  10   5       69.88       88.10      4.63 o 
   9  10   5      150.00      180.27      6.63 o 
 -11  11   5       67.26       84.28      4.51 o 
 -10  11   5       40.08       36.18      3.19 o 
  -9  11   5       44.74       51.02      4.38 o 
  -8  11   5        4.75        0.96      3.85 o 
  -7  11   5        8.03        2.18      2.52 o 
  -6  11   5       60.24       67.10      4.99 o 
  -5  11   5      476.83      472.40     14.05 o 
  -4  11   5       93.38       74.96      4.04 o 
  -3  11   5      371.57      242.83     12.80 o 
  -2  11   5      914.77      872.87     15.71 o 
  -1  11   5       14.17        9.04      1.31 o 
   0  11   5      522.19      509.44     11.60 o 
   1  11   5     1869.71     1941.51     36.96 o 
   2  11   5      174.18      166.55      4.61 o 
   3  11   5       62.75       61.88      3.33 o 
   4  11   5       47.70       24.96      2.47 o 
   5  11   5        8.33       11.58      2.18 o 
   6  11   5        0.31       -1.21      1.66 o 
   7  11   5        8.36       11.16      3.76 o 
   8  11   5        2.23       -0.86      2.05 o 
 -11  12   5       11.69        9.75      2.55 o 
 -10  12   5       83.41       78.09      4.29 o 
  -9  12   5      178.41      180.01      7.80 o 
  -8  12   5        2.10        3.18      3.10 o 
  -7  12   5       16.54       11.00      4.13 o 
  -6  12   5      250.89      233.77      9.18 o 
  -5  12   5      242.49      235.11      8.98 o 
  -4  12   5       22.66       17.02      2.51 o 
  -3  12   5      558.36      298.83     15.00 o 
  -2  12   5       45.61       37.73      3.70 o 
  -1  12   5      767.79      769.15     15.94 o 
   0  12   5      313.01      310.20      8.16 o 
   1  12   5        3.00        1.15      1.45 o 
   2  12   5      126.90      109.61      9.45 o 
   3  12   5      141.50      117.94      5.08 o 
   4  12   5      590.73      613.91     13.36 o 
   5  12   5       45.31       54.05      3.47 o 
   6  12   5       34.96       37.36      3.14 o 
   7  12   5       17.47       22.22      3.00 o 
   8  12   5        0.64        0.33      2.16 o 
 -10  13   5        9.44        6.77      2.25 o 
  -9  13   5      164.26      169.90     11.42 o 
  -8  13   5        4.34        6.81      2.60 o 
  -7  13   5        2.22        0.86      1.88 o 
  -6  13   5       22.96       23.85      4.82 o 
  -5  13   5      194.99      204.90      9.70 o 
  -4  13   5       24.89       23.11      4.13 o 
  -3  13   5      689.05      710.74     26.55 o 
  -2  13   5      690.76      670.55     18.51 o 
  -1  13   5       39.44       45.95      5.64 o 
   0  13   5       17.68       16.24      2.99 o 
   1  13   5       64.26       60.26      3.18 o 
   2  13   5        3.13        6.02      1.79 o 
   3  13   5        4.58       -1.22      1.63 o 
   4  13   5      254.40      248.00      7.17 o 
   5  13   5       21.35       20.66      4.45 o 
   6  13   5       61.85       64.12      3.93 o 
   7  13   5      223.02      278.05      8.30 o 
 -10  14   5       14.33       15.03      5.55 o 
  -9  14   5       16.01       12.72      2.53 o 
  -8  14   5       34.31       38.22      9.29 o 
  -7  14   5       79.23       74.21      6.66 o 
  -6  14   5        2.45       -2.60      1.77 o 
  -5  14   5      143.20      130.32      6.80 o 
  -4  14   5      262.49      269.22      9.67 o 
  -3  14   5      114.92      100.19      5.74 o 
  -2  14   5       46.99       43.20      5.37 o 
  -1  14   5      163.44      166.39      7.36 o 
   0  14   5        0.44       -0.55      1.68 o 
   1  14   5      278.72      249.59      9.97 o 
   2  14   5      348.93      373.20      9.13 o 
   3  14   5       17.46       15.51      4.05 o 
   4  14   5        5.77        3.75      1.97 o 
   5  14   5       34.88       38.92      3.23 o 
   6  14   5      282.13      311.37      8.78 o 
   7  14   5        0.09        0.91      2.22 o 
  -9  15   5       49.16       38.96      3.45 o 
  -8  15   5        6.77        2.26      2.70 o 
  -7  15   5       56.69       46.72      8.39 o 
  -6  15   5      120.67      111.76      4.95 o 
  -5  15   5        0.01       -1.67      2.23 o 
  -4  15   5      449.34      448.97     10.78 o 
  -3  15   5       57.71       62.80      3.56 o 
  -2  15   5        7.11        9.75      2.37 o 
  -1  15   5        4.67        3.34      2.02 o 
   0  15   5       10.98       11.13      2.37 o 
   1  15   5      102.92      112.66      5.64 o 
   2  15   5       92.91      106.21     13.48 o 
   3  15   5        0.05       -1.51      2.34 o 
   4  15   5      144.82      139.73      5.40 o 
   5  15   5       48.39       69.24      4.66 o 
   6  15   5        5.09        4.32      2.31 o 
  -8  16   5       35.46       32.47      5.23 o 
  -7  16   5       63.67       75.39      6.88 o 
  -6  16   5       10.46        6.96      2.61 o 
  -5  16   5        2.50        0.71      2.11 o 
  -4  16   5       61.34       59.21      4.29 o 
  -3  16   5      163.25      135.19     11.49 o 
  -2  16   5       28.23       21.14      2.97 o 
  -1  16   5        5.33        5.23      3.58 o 
   0  16   5        3.09        4.12      4.33 o 
   1  16   5        0.97        2.46      2.05 o 
   2  16   5       30.80       35.19      3.66 o 
   3  16   5       64.46       79.07      5.31 o 
   4  16   5        5.87        9.05      3.07 o 
   5  16   5       79.15       85.39      7.64 o 
  -7  17   5        3.81        5.09      3.44 o 
  -6  17   5       20.34       19.67      4.27 o 
  -5  17   5       65.30       76.36      6.60 o 
  -4  17   5        0.27        4.13      3.03 o 
  -3  17   5        2.23       -2.20      2.34 o 
  -2  17   5        8.00        9.77      3.16 o 
  -1  17   5       17.64       26.00      4.27 o 
   0  17   5       98.73      115.02      7.84 o 
   1  17   5       21.88       29.30      4.82 o 
   2  17   5       23.06       22.98      4.40 o 
   3  17   5       56.37       67.41      6.60 o 
   4  17   5      123.22      144.87      9.91 o 
  -5  18   5      106.06      118.46      8.39 o 
  -4  18   5       24.41       28.89      4.82 o 
  -3  18   5      111.27       92.87      7.15 o 
  -2  18   5        5.64        6.74      3.44 o 
  -1  18   5       86.08      122.45      8.25 o 
   0  18   5        5.17        0.55      3.03 o 
   1  18   5      242.07      285.48     13.62 o 
   2  18   5        0.83       -1.10      3.58 o 
  -3  19   5        7.06       16.10      4.54 o 
  -2  19   5       63.95       76.63      7.15 o 
  -1  19   5      202.66      240.22     12.52 o 
   0  19   5       42.89       41.00      5.78 o 
 -13   0   6        0.49        4.58      2.93 o 
 -12   0   6      339.42      363.31     11.96 o 
 -11   0   6      545.10      549.10     29.79 o 
 -10   0   6       21.43       27.93      5.92 o 
  -8   0   6      896.66      885.92     24.15 o 
  -7   0   6      398.79      453.37     11.17 o 
  -6   0   6      399.65      372.44      9.44 o 
  -5   0   6      191.12      199.86      6.05 o 
  -4   0   6     1712.19     1717.26     28.56 o 
  -3   0   6       23.33       26.23      2.58 o 
  -2   0   6      141.16      164.92      5.00 o 
  -1   0   6     1158.44     1303.06     25.34 o 
   0   0   6       15.11       14.19      1.49 o 
   1   0   6       26.02       15.48      1.55 o 
   2   0   6      428.27      443.33     11.23 o 
   3   0   6      149.72      141.17      3.74 o 
   4   0   6      980.95      958.42     30.72 o 
   5   0   6      707.76      696.10     21.53 o 
   6   0   6      147.01      140.47      6.40 o 
   7   0   6      113.64      107.57      5.78 o 
   8   0   6       91.34       95.05      5.71 o 
   9   0   6      126.19      142.90      7.20 o 
  10   0   6        3.79        5.91      3.23 o 
 -13   1   6       27.90       23.40      2.68 o 
 -12   1   6       40.23       43.03      3.07 o 
 -11   1   6      180.01      185.48      6.61 o 
 -10   1   6     1132.20     1102.06     48.84 o 
  -9   1   6     6417.60     6168.60    134.45 o 
  -8   1   6      342.32      357.88      8.84 o 
  -7   1   6       10.50       16.46      1.92 o 
  -6   1   6       79.69       89.55      3.57 o 
  -5   1   6       35.14       34.74      1.84 o 
  -4   1   6       60.31       54.15      1.98 o 
  -3   1   6        2.50        2.99      0.88 o 
  -2   1   6      383.78      422.43      7.51 o 
  -1   1   6     1946.91     2065.49     27.55 o 
   0   1   6       46.61       57.99      1.90 o 
   1   1   6      451.30      460.74      7.83 o 
   2   1   6        0.96        2.93      0.62 o 
   3   1   6      107.36      119.86      2.59 o 
   4   1   6     1407.01     1410.89     17.75 o 
   5   1   6     1114.39     1096.00     19.46 o 
   6   1   6      242.55      245.36      6.11 o 
   7   1   6       48.70       43.24      2.86 o 
   8   1   6      142.79      142.80      5.88 o 
   9   1   6        1.64        1.46      1.89 o 
  10   1   6       60.69       74.29      4.06 o 
 -13   2   6        0.08        1.13      1.88 o 
 -12   2   6        5.89        0.08      1.91 o 
 -11   2   6       30.85       26.33      3.05 o 
 -10   2   6        0.00        8.71      4.82 o 
  -9   2   6     1193.45     1196.40     30.20 o 
  -8   2   6      870.76      871.34     16.85 o 
  -7   2   6      473.39      497.10      9.41 o 
  -6   2   6      231.99      234.25      4.92 o 
  -5   2   6      648.97      652.75     10.86 o 
  -4   2   6      506.86      492.12      7.38 o 
  -3   2   6      503.49      508.18      8.12 o 
  -2   2   6        0.09        4.04      1.18 o 
  -1   2   6      265.12      269.82      5.30 o 
   0   2   6       20.84       39.16      1.69 o 
   1   2   6      160.02      161.86      3.28 o 
   2   2   6      320.64      306.75      4.46 o 
   3   2   6      346.34      335.09      5.28 o 
   4   2   6      291.52      304.24      5.15 o 
   5   2   6       88.49       80.68      3.37 o 
   6   2   6      231.20      190.45      5.27 o 
   7   2   6       21.74       15.12      2.14 o 
   8   2   6       23.09       18.68      2.40 o 
   9   2   6        0.02        0.50      1.79 o 
  10   2   6        3.59        2.44      2.08 o 
 -13   3   6       20.28        7.86      2.18 o 
 -12   3   6        0.05       -2.29      1.58 o 
 -11   3   6       22.71       22.54      2.93 o 
 -10   3   6        8.04       10.31      6.12 o 
  -9   3   6       79.71       83.20      5.70 o 
  -8   3   6       33.19       37.49      3.42 o 
  -7   3   6      186.43      194.69      5.68 o 
  -6   3   6      139.50      127.59      4.30 o 
  -5   3   6      437.02      424.26      7.18 o 
  -4   3   6       26.48       30.52      1.64 o 
  -3   3   6       66.42       77.86      2.45 o 
  -2   3   6      355.11      386.41      6.46 o 
  -1   3   6      394.94      414.57      7.30 o 
   0   3   6        1.49        1.18      0.70 o 
   1   3   6       39.95       42.41      1.58 o 
   2   3   6      126.96      133.12      2.71 o 
   3   3   6      159.68      154.50      3.75 o 
   4   3   6     2861.23     2915.44     35.78 o 
   5   3   6       98.78       77.00      3.64 o 
   6   3   6       22.37       31.23      2.40 o 
   7   3   6      125.15      123.90      4.77 o 
   8   3   6       19.58       20.63      2.92 o 
   9   3   6       36.50       39.11      4.89 o 
  10   3   6       45.81       49.24      3.53 o 
 -13   4   6       16.17       14.81      2.41 o 
 -12   4   6       16.03       19.06      2.38 o 
 -11   4   6       60.69       66.14      4.21 o 
 -10   4   6        1.49        4.38      2.94 o 
  -9   4   6      151.75      149.66      7.53 o 
  -8   4   6     1028.17     1042.54     42.79 o 
  -7   4   6      486.00      472.50     10.04 o 
  -6   4   6        5.38        3.05      1.29 o 
  -5   4   6       74.20       82.65      2.69 o 
  -4   4   6      206.71      212.47      5.35 o 
  -3   4   6      677.39      704.89      9.79 o 
  -2   4   6     4069.19     4295.77     60.80 o 
  -1   4   6      203.97      271.38      4.89 o 
   0   4   6       17.22       19.08      1.34 o 
   1   4   6      130.10      140.74      3.01 o 
   2   4   6       12.72       11.22      0.98 o 
   3   4   6      319.97      331.93      5.63 o 
   4   4   6        2.08        0.74      0.96 o 
   5   4   6      719.78      725.48     11.80 o 
   6   4   6      774.66      735.80     13.45 o 
   7   4   6       93.76       91.87      3.87 o 
   8   4   6        0.65        2.95      1.79 o 
   9   4   6       34.27       32.46      2.90 o 
 -13   5   6        0.04       -1.56      1.79 o 
 -12   5   6        1.91        2.31      1.79 o 
 -11   5   6       95.80       95.46      4.89 o 
 -10   5   6       13.41       10.93      3.27 o 
  -9   5   6      152.47      151.06     10.32 o 
  -8   5   6        4.02        4.12      2.37 o 
  -7   5   6      438.09      439.78      8.67 o 
  -6   5   6        7.94        9.62      1.40 o 
  -5   5   6        1.00        0.98      1.05 o 
  -4   5   6      226.36      256.77      6.18 o 
  -3   5   6     1399.91     1555.53     22.93 o 
  -2   5   6      147.94      136.56      3.45 o 
  -1   5   6        0.21        0.92      0.74 o 
   0   5   6       75.98       81.58      2.57 o 
   1   5   6       22.64       22.73      0.98 o 
   2   5   6       81.68       92.86      2.34 o 
   3   5   6      316.01      279.86      5.18 o 
   4   5   6      241.72      235.77      5.86 o 
   5   5   6       81.01       59.66      2.64 o 
   6   5   6       31.62       32.85      2.54 o 
   7   5   6       82.71       80.05      3.66 o 
   8   5   6       47.52       47.61      3.17 o 
   9   5   6       84.60       84.84      4.53 o 
 -13   6   6       22.81       18.26      4.19 o 
 -12   6   6        0.05        1.00      2.26 o 
 -11   6   6       21.16       12.75      2.59 o 
 -10   6   6       32.62       37.02      4.45 o 
  -9   6   6        0.00        4.80      3.44 o 
  -8   6   6        0.12       -1.07      1.69 o 
  -7   6   6      321.32      330.03      7.18 o 
  -6   6   6      308.58      318.77      7.37 o 
  -5   6   6        8.74        9.57      1.50 o 
  -4   6   6      147.71      149.23      3.50 o 
  -3   6   6       46.10       47.31      2.07 o 
  -2   6   6        1.79        2.83      0.95 o 
  -1   6   6       66.44       75.84      2.45 o 
   0   6   6      863.83      924.14     14.33 o 
   1   6   6      305.26      269.63      4.32 o 
   2   6   6       54.24       54.84      2.03 o 
   3   6   6      121.27      122.81      3.15 o 
   4   6   6       27.87       39.40      2.95 o 
   5   6   6      901.51      802.34     12.96 o 
   6   6   6       85.90       59.95      3.13 o 
   7   6   6       46.61       54.15      3.15 o 
   8   6   6        0.04       -1.04      1.69 o 
   9   6   6        0.25        1.27      1.88 o 
 -12   7   6       13.03       16.73      2.36 o 
 -11   7   6      136.73      153.27      6.17 o 
 -10   7   6       82.36       74.38      5.84 o 
  -9   7   6       51.67       51.68      8.67 o 
  -8   7   6       75.37       79.24      4.41 o 
  -7   7   6       18.94       14.51      2.35 o 
  -6   7   6      220.47      226.70      5.48 o 
  -5   7   6        2.20       -0.06      1.11 o 
  -4   7   6       63.65       61.63      2.89 o 
  -3   7   6      628.55      666.32     16.43 o 
  -2   7   6      106.62      114.82      2.79 o 
  -1   7   6      356.40      392.03      6.27 o 
   0   7   6      618.90      638.75      9.36 o 
   1   7   6      584.63      581.42      8.86 o 
   2   7   6        8.10        7.39      1.44 o 
   3   7   6        0.90        1.41      1.30 o 
   4   7   6       10.11        6.98      1.61 o 
   5   7   6       46.96       41.46      2.38 o 
   6   7   6       25.38       25.15      2.35 o 
   7   7   6        0.46        0.38      1.64 o 
   8   7   6        0.66       -0.23      1.70 o 
   9   7   6        7.14        8.09      2.31 o 
 -12   8   6       80.45       85.06      4.07 o 
 -11   8   6      119.38      130.77      5.71 o 
 -10   8   6       24.02       22.96      4.03 o 
  -9   8   6      167.28      181.98      8.27 o 
  -8   8   6       28.87       28.70      2.95 o 
  -7   8   6       73.04       71.42      3.99 o 
  -6   8   6      236.00      252.12      7.85 o 
  -5   8   6        0.30        1.48      1.41 o 
  -4   8   6       11.46        7.66      1.34 o 
  -3   8   6        1.49        0.47      1.07 o 
  -2   8   6      141.18      149.69      4.95 o 
  -1   8   6       59.94       51.60      1.73 o 
   0   8   6      596.42      606.23      9.12 o 
   1   8   6      839.48      801.56     13.12 o 
   2   8   6      169.88      162.23      4.20 o 
   3   8   6        7.45        1.61      1.81 o 
   4   8   6      130.62      125.70      5.08 o 
   5   8   6        2.54       -0.83      1.66 o 
   6   8   6        1.28       -0.05      1.81 o 
   7   8   6        5.79        3.76      2.06 o 
   8   8   6       13.94       20.01      2.80 o 
   9   8   6       49.80       52.27      4.09 o 
 -12   9   6       31.24       29.49      3.33 o 
 -11   9   6       50.99       38.67      4.38 o 
 -10   9   6      118.98      119.70     11.14 o 
  -9   9   6        8.44        7.84      4.82 o 
  -8   9   6       80.65       83.67      5.78 o 
  -7   9   6       40.68       33.21      3.92 o 
  -6   9   6        0.64        3.09      2.37 o 
  -5   9   6        5.87        3.98      1.93 o 
  -4   9   6      192.91      184.91      5.03 o 
  -3   9   6      512.99      483.06     10.44 o 
  -2   9   6      282.16      267.80      7.69 o 
  -1   9   6       23.16       23.90      1.47 o 
   0   9   6      645.73      623.55     11.74 o 
   1   9   6      206.91      188.10      4.55 o 
   2   9   6      178.32      179.90      8.57 o 
   3   9   6      378.94      319.54     10.00 o 
   4   9   6      805.32      749.37     15.43 o 
   5   9   6       19.89       20.56      2.44 o 
   6   9   6       31.06       26.60      2.77 o 
   7   9   6       64.84       59.01      4.09 o 
   8   9   6        0.17       -1.09      2.03 o 
 -11  10   6       12.75        8.76      3.12 o 
 -10  10   6       24.06       13.21      5.92 o 
  -9  10   6        0.20       -0.14      3.99 o 
  -8  10   6        0.13        2.24      2.54 o 
  -7  10   6        0.01       -2.96      2.25 o 
  -6  10   6        0.66        3.01      3.03 o 
  -5  10   6      381.56      368.22      9.99 o 
  -4  10   6       63.80       64.63      4.66 o 
  -3  10   6       56.10       54.63      3.97 o 
  -2  10   6     2228.79     2181.91     48.99 o 
  -1  10   6     1573.28     1459.55     24.42 o 
   0  10   6      417.93      389.46     11.90 o 
   1  10   6     1522.36     1400.06     32.36 o 
   2  10   6       45.22       33.75      3.34 o 
   3  10   6      142.17      144.99      6.38 o 
   4  10   6        9.47       14.76      2.18 o 
   5  10   6      529.89      508.56     13.60 o 
   6  10   6        2.16        5.82      2.05 o 
   7  10   6        7.51        6.52      2.29 o 
   8  10   6       26.12       28.31      3.31 o 
 -11  11   6       32.53       31.39      3.29 o 
 -10  11   6      118.61      114.05     11.01 o 
  -9  11   6       80.21       69.48      8.53 o 
  -8  11   6      102.27      101.48      7.29 o 
  -7  11   6      160.35      165.36      7.99 o 
  -6  11   6       21.46       24.92      3.64 o 
  -5  11   6      213.02      207.71      8.55 o 
  -4  11   6      934.66      931.25     20.00 o 
  -3  11   6     1137.64     1111.19     22.07 o 
  -2  11   6      110.87      102.09      4.27 o 
  -1  11   6      463.03      465.40     12.85 o 
   0  11   6       18.35       17.36      2.70 o 
   1  11   6      199.70      194.48      7.30 o 
   2  11   6       12.20        9.34      2.45 o 
   3  11   6       22.77       20.57      3.92 o 
   4  11   6       17.31       16.94      2.37 o 
   5  11   6        2.28       -0.50      1.76 o 
   6  11   6       47.06       40.60      3.32 o 
   7  11   6       57.10       72.56      6.08 o 
 -11  12   6      214.85      233.17      7.66 o 
 -10  12   6       39.70       33.84      7.29 o 
  -9  12   6       73.07       53.38      7.84 o 
  -8  12   6       11.94        8.02      3.15 o 
  -7  12   6        7.91        8.09      5.02 o 
  -6  12   6      375.82      348.35     12.00 o 
  -5  12   6      368.05      373.44     12.38 o 
  -4  12   6      333.77      332.82      9.42 o 
  -3  12   6     1625.03     1533.49     37.59 o 
  -2  12   6      807.13      793.23     19.82 o 
  -1  12   6      202.67      206.42      9.70 o 
   0  12   6      370.50      374.43     11.18 o 
   1  12   6      237.92      221.96      8.01 o 
   2  12   6        2.47        8.98      2.54 o 
   3  12   6        7.80        5.04      1.81 o 
   4  12   6       22.20       16.48      2.37 o 
   5  12   6        0.55        0.83      1.80 o 
   6  12   6       32.44       36.93      4.36 o 
   7  12   6      132.86      172.56      6.50 o 
 -10  13   6       72.55       69.89      9.22 o 
  -9  13   6       19.23       20.64      6.19 o 
  -8  13   6       70.00       67.47      5.59 o 
  -7  13   6        0.34        3.55      2.80 o 
  -6  13   6       20.73       19.72      3.58 o 
  -5  13   6       77.02       81.05      5.62 o 
  -4  13   6      636.15      607.90     17.41 o 
  -3  13   6      108.20       87.73      5.73 o 
  -2  13   6       80.94       72.51      7.15 o 
  -1  13   6      599.20      631.79     16.71 o 
   0  13   6      255.72      250.19      8.68 o 
   1  13   6        1.37        0.31      3.30 o 
   2  13   6       11.25        5.11      2.41 o 
   3  13   6       24.99       18.17      3.05 o 
   4  13   6        2.82        5.18      2.05 o 
   5  13   6       81.68       84.56      4.45 o 
   6  13   6        8.13        7.50      2.41 o 
  -9  14   6        0.22       -7.43      3.71 o 
  -8  14   6        4.01        2.48      4.27 o 
  -7  14   6       12.20       11.36      4.82 o 
  -6  14   6      457.85      486.29     26.00 o 
  -5  14   6      581.40      582.84     17.34 o 
  -4  14   6       11.85        9.94      4.68 o 
  -3  14   6       23.31       22.29      4.68 o 
  -2  14   6       22.42       22.15      4.68 o 
  -1  14   6       17.47       14.58      4.27 o 
   0  14   6       22.03       20.92      3.00 o 
   1  14   6       52.22       47.21      3.96 o 
   2  14   6        0.29       -0.34      1.63 o 
   3  14   6       47.10       48.03      3.70 o 
   4  14   6        0.29       -1.04      1.80 o 
   5  14   6        2.84        5.82      2.29 o 
   6  14   6        0.32        1.07      2.17 o 
  -8  15   6        1.05       -0.69      4.13 o 
  -7  15   6       10.69       10.89      3.43 o 
  -6  15   6       79.50       98.28      6.46 o 
  -5  15   6      159.82      163.05     11.21 o 
  -4  15   6       27.89       32.00      3.96 o 
  -3  15   6       68.76       82.00      7.70 o 
  -2  15   6      253.09      242.83     13.07 o 
  -1  15   6       25.42       32.06      5.37 o 
   0  15   6       46.44       50.91      6.47 o 
   1  15   6      541.63      591.46     24.49 o 
   2  15   6       36.57       46.83      3.34 o 
   3  15   6      208.78      268.49      7.76 o 
   4  15   6       28.00       21.03      2.80 o 
   5  15   6       20.36       27.18      3.75 o 
  -7  16   6       22.49       17.95      3.99 o 
  -6  16   6       35.88       34.64      4.42 o 
  -5  16   6      217.54      192.27      8.65 o 
  -4  16   6        0.35       -0.85      2.31 o 
  -3  16   6        0.70        2.11      2.51 o 
  -2  16   6       52.63       52.97      6.47 o 
  -1  16   6        0.83        0.83      3.16 o 
   0  16   6       56.49       58.47      7.02 o 
   1  16   6       16.54       22.76      3.99 o 
   2  16   6       77.43       91.45      5.62 o 
   3  16   6       13.14       23.38      3.53 o 
   4  16   6       40.84       50.27      4.79 o 
  -1  17   6       50.01       43.89      5.23 o 
   0  17   6      120.00      142.25      8.32 o 
   1  17   6       37.50       35.86      3.93 o 
   2  17   6       29.54       34.90      4.03 o 
  -4  18   6      120.77      136.07      9.08 o 
  -3  18   6       76.83       67.69      6.60 o 
  -2  18   6       23.22       25.04      4.68 o 
  -1  18   6        0.74       -0.55      3.16 o 
   0  18   6      262.21      326.07     14.86 o 
   1  18   6        0.75       -1.10      3.16 o 
 -13   1   7       20.84       25.07      3.50 o 
 -12   1   7       49.32       36.32      5.15 o 
 -11   1   7      173.47      145.38      8.22 o 
 -10   1   7       75.06       75.28      5.93 o 
  -9   1   7       18.29       20.01      3.79 o 
  -8   1   7        0.52        3.45      1.95 o 
  -7   1   7       91.88       93.16      3.24 o 
  -6   1   7      380.87      365.94      6.76 o 
  -5   1   7      100.14       93.23      3.25 o 
  -4   1   7      276.55      256.91      6.09 o 
  -3   1   7     1188.87     1238.16     19.19 o 
  -2   1   7      131.96      140.20      3.36 o 
  -1   1   7        9.99       10.56      1.10 o 
   0   1   7      109.50      132.48      3.12 o 
   1   1   7       20.20       21.21      1.37 o 
   2   1   7     2023.29     2018.50     25.37 o 
   3   1   7      815.65      824.56     13.57 o 
   4   1   7      855.78      855.37     22.33 o 
   5   1   7      530.94      527.76     12.13 o 
   6   1   7        9.55       11.41      3.00 o 
   7   1   7       13.28       13.73      2.17 o 
   8   1   7        2.34        3.56      1.90 o 
   9   1   7      116.09      131.45      5.16 o 
 -13   2   7       41.55       54.79      4.46 o 
 -12   2   7        2.82        6.93      3.72 o 
 -11   2   7        0.19       -3.35      2.64 o 
 -10   2   7       34.62       35.05      4.52 o 
  -9   2   7      268.48      268.12     10.40 o 
  -8   2   7      224.37      223.59      7.25 o 
  -7   2   7       11.41       12.36      1.82 o 
  -6   2   7       10.40       12.13      1.60 o 
  -5   2   7      221.12      208.25      4.56 o 
  -4   2   7        6.70       11.04      1.42 o 
  -3   2   7       59.34       63.61      3.49 o 
  -2   2   7       76.18       81.04      3.09 o 
  -1   2   7        3.95        8.60      1.06 o 
   0   2   7        1.15        1.26      0.83 o 
   1   2   7      897.32      904.80     14.22 o 
   2   2   7     1276.22     1251.98     17.72 o 
   3   2   7     1521.55     1495.01     23.03 o 
   4   2   7     1072.61     1084.02     27.19 o 
   5   2   7      235.50      211.89      6.61 o 
   6   2   7        0.02       -2.81      1.41 o 
   7   2   7       25.80       30.91      4.21 o 
   8   2   7        0.04        0.92      2.10 o 
   9   2   7       21.32       23.10      3.78 o 
 -13   3   7       11.65       12.65      3.03 o 
 -12   3   7       26.88       22.38      3.87 o 
 -11   3   7        7.90        4.84      3.21 o 
 -10   3   7       15.80       15.50      3.83 o 
  -9   3   7      190.90      183.54      8.55 o 
  -8   3   7       89.97       94.52      4.76 o 
  -7   3   7        7.12        5.14      1.83 o 
  -6   3   7       92.18       85.95      2.98 o 
  -5   3   7      524.51      544.90      8.89 o 
  -4   3   7      531.37      589.53     10.16 o 
  -3   3   7      751.36      790.64     12.97 o 
  -2   3   7      427.37      478.80      8.52 o 
  -1   3   7        2.32        2.99      1.03 o 
   0   3   7      322.38      300.10      5.80 o 
   1   3   7        0.00       -0.38      0.80 o 
   2   3   7      305.93      302.59      5.52 o 
   3   3   7     1044.53     1028.25     18.38 o 
   4   3   7       80.57       54.13      3.62 o 
   5   3   7       20.55       19.73      2.80 o 
   6   3   7       42.47       43.53      2.80 o 
   7   3   7       43.92       36.06      2.85 o 
   8   3   7        2.78        0.43      1.77 o 
   9   3   7       21.35       23.24      2.90 o 
 -13   4   7        1.48        3.39      2.54 o 
 -12   4   7        8.13        7.03      3.89 o 
 -11   4   7       52.92       39.69      5.01 o 
 -10   4   7      136.08      127.34      7.46 o 
  -9   4   7       18.66       22.54      6.67 o 
  -8   4   7      108.19      105.04      5.08 o 
  -7   4   7        9.07        9.70      2.93 o 
  -6   4   7      157.60      151.64      4.25 o 
  -5   4   7      998.67     1002.40     16.07 o 
  -4   4   7      581.19      661.08     11.15 o 
  -3   4   7      166.91      199.86      5.20 o 
  -2   4   7        2.88        4.00      1.07 o 
  -1   4   7       34.13       33.42      2.07 o 
   0   4   7       44.14       47.53      2.06 o 
   1   4   7      138.26      141.80      3.27 o 
   2   4   7      467.67      462.73     10.60 o 
   3   4   7       73.20       60.04      3.46 o 
   4   4   7       63.26       66.76      3.21 o 
   5   4   7      363.26      312.77     14.06 o 
   6   4   7        7.44        6.07      1.81 o 
   7   4   7      106.15      103.97      4.25 o 
   8   4   7        1.13        0.71      1.83 o 
   9   4   7        0.68        2.29      2.12 o 
 -13   5   7        8.18        7.78      2.85 o 
 -12   5   7       21.58       26.22      3.59 o 
 -11   5   7        1.88        1.27      3.10 o 
 -10   5   7        0.43        1.99      2.86 o 
  -9   5   7       72.00       66.84      6.47 o 
  -8   5   7       28.94       33.47      3.19 o 
  -7   5   7        1.80        1.87      1.93 o 
  -6   5   7       11.20       13.40      1.83 o 
  -5   5   7       37.12       39.79      2.08 o 
  -4   5   7       50.75       64.70      2.64 o 
  -3   5   7       25.24       20.44      1.47 o 
  -2   5   7       71.70       72.25      2.63 o 
  -1   5   7      105.95      104.85      3.08 o 
   0   5   7      952.80      993.91     17.35 o 
   1   5   7        5.39        5.43      1.33 o 
   2   5   7     1009.42      940.69     18.31 o 
   3   5   7      225.80      234.93      5.81 o 
   4   5   7      166.47      121.29      5.28 o 
   5   5   7      204.75      213.26      6.69 o 
   6   5   7        1.41        2.01      1.66 o 
   7   5   7      166.03      166.05      8.46 o 
   8   5   7        2.63       -0.12      1.81 o 
 -12   6   7      278.83      288.06     18.48 o 
 -11   6   7       77.20       90.04      6.72 o 
 -10   6   7        4.78        5.66      3.13 o 
  -9   6   7        3.23        1.21      2.41 o 
  -8   6   7        2.88        2.23      2.44 o 
  -7   6   7      130.30      118.14      5.13 o 
  -6   6   7       80.18       74.73      3.65 o 
  -5   6   7      676.81      710.96     11.02 o 
  -4   6   7      159.62      164.09      4.19 o 
  -3   6   7       29.10       27.81      1.65 o 
  -2   6   7      150.59      151.03      4.12 o 
  -1   6   7      425.58      410.38      7.52 o 
   0   6   7       13.17       12.58      1.84 o 
   1   6   7       73.86       88.24      2.80 o 
   2   6   7      409.92      362.03      7.91 o 
   3   6   7       73.82       69.47      3.19 o 
   4   6   7      248.23      262.39      6.54 o 
   5   6   7      127.55      138.35      5.92 o 
   6   6   7       21.51       18.36      2.18 o 
   7   6   7       25.51       31.74      2.73 o 
   8   6   7        2.75        4.90      2.10 o 
 -12   7   7       15.47       14.19      3.89 o 
 -11   7   7       71.04       56.60      5.58 o 
 -10   7   7      398.06      404.25     13.94 o 
  -9   7   7       39.34       34.02      4.23 o 
  -8   7   7      525.36      555.40     13.43 o 
  -7   7   7       12.01        9.34      2.23 o 
  -6   7   7        2.83        1.86      1.59 o 
  -5   7   7       70.21       77.15      4.29 o 
  -4   7   7      249.59      252.29      7.69 o 
  -3   7   7       19.75       17.29      1.96 o 
  -2   7   7       24.93       29.77      3.18 o 
  -1   7   7        0.05       -0.30      1.20 o 
   0   7   7       41.37       43.92      3.89 o 
   1   7   7      117.29      109.28      4.24 o 
   2   7   7      321.60      327.48      8.46 o 
   3   7   7       12.50        8.11      2.56 o 
   4   7   7      179.76      138.06      8.58 o 
   5   7   7        4.53       12.12      2.88 o 
   6   7   7       60.69       58.36      3.71 o 
   7   7   7        0.63        3.57      2.22 o 
   8   7   7       14.29       23.68      3.19 o 
 -12   8   7      174.37      164.96      6.80 o 
 -11   8   7        2.39        2.20      3.21 o 
 -10   8   7       67.26       50.63      8.25 o 
  -9   8   7       20.01       17.34      5.78 o 
  -8   8   7        0.56        4.09      2.78 o 
  -7   8   7        0.85       -2.98      2.27 o 
  -6   8   7        0.00        1.05      2.43 o 
  -5   8   7       54.18       54.72      3.74 o 
  -4   8   7       80.88       76.95      9.36 o 
  -3   8   7       11.44       11.97      2.24 o 
  -2   8   7       90.42       88.09      3.66 o 
  -1   8   7     1227.76     1211.42     30.74 o 
   0   8   7      857.90      876.51     20.92 o 
   1   8   7       75.03       66.24      3.62 o 
   2   8   7      255.74      219.04      7.83 o 
   3   8   7      425.43      361.76     11.97 o 
   4   8   7      250.65      220.44      8.39 o 
   5   8   7        5.32        4.60      2.62 o 
   6   8   7       89.19       96.41      4.67 o 
   7   8   7      130.14      156.15     10.18 o 
   8   8   7       46.51       47.87      3.93 o 
 -12   9   7        4.55        3.43      3.23 o 
 -11   9   7       56.33       64.94      9.36 o 
 -10   9   7       79.68       70.30      9.08 o 
  -9   9   7       30.69       17.06      5.92 o 
  -8   9   7       32.27       39.93      4.64 o 
  -7   9   7        3.18       -3.84      2.25 o 
  -6   9   7       21.91       27.10      3.78 o 
  -5   9   7       49.30       47.67      3.65 o 
  -4   9   7      462.23      443.73     12.62 o 
  -3   9   7       61.82       66.22      7.02 o 
  -2   9   7      607.46      600.75     15.74 o 
  -1   9   7       94.15       74.13      3.59 o 
   0   9   7      113.56      109.08      5.15 o 
   1   9   7       10.94       10.62      2.45 o 
   2   9   7       22.23       13.30      2.71 o 
   3   9   7       86.12       78.35      5.11 o 
   4   9   7        2.09        5.35      2.54 o 
   5   9   7        0.00        1.52      2.31 o 
   6   9   7       40.51       38.49      4.13 o 
   7   9   7      120.23      137.58      9.08 o 
 -11  10   7       13.29       18.16      6.88 o 
 -10  10   7        1.31        7.02      5.64 o 
  -9  10   7       25.87       12.93      5.64 o 
  -8  10   7       45.95       48.59     10.59 o 
  -7  10   7       11.29       11.44      3.30 o 
  -6  10   7        2.71        4.74      4.33 o 
  -5  10   7        4.55        0.81      2.28 o 
  -4  10   7      103.67      114.47      8.74 o 
  -3  10   7        3.63        4.29      1.67 o 
  -2  10   7      138.47      132.50      5.65 o 
  -1  10   7        3.69        5.20      2.18 o 
   0  10   7      216.56      214.98      7.64 o 
   1  10   7      150.59      118.67      8.81 o 
   2  10   7      330.72      316.06     11.14 o 
   3  10   7       35.96       30.48      3.53 o 
   4  10   7        8.37        9.32      2.84 o 
   5  10   7       94.30       85.39      7.02 o 
   6  10   7       75.68       96.51      4.74 o 
   7  10   7       29.49       49.02      3.90 o 
 -11  11   7       18.87       17.34      7.29 o 
 -10  11   7        5.49       10.59      5.92 o 
  -9  11   7       17.96       22.70      6.33 o 
  -8  11   7      319.17      300.36     14.10 o 
  -7  11   7       66.16       61.24      5.38 o 
  -6  11   7       50.67       51.01      5.92 o 
  -5  11   7      528.53      525.15     17.61 o 
  -4  11   7       13.56       13.25      2.54 o 
  -3  11   7      462.15      449.86     10.74 o 
  -2  11   7     1240.68     1247.59     29.33 o 
  -1  11   7      197.20      180.37      7.00 o 
   0  11   7       90.62       84.40      4.93 o 
   1  11   7       19.09       12.14      2.68 o 
   2  11   7       22.22       30.11      3.47 o 
   3  11   7        2.40        1.43      2.51 o 
   4  11   7        2.28        6.15      3.30 o 
   5  11   7        0.07       -2.24      1.73 o 
   6  11   7       63.09       69.81      5.31 o 
 -10  12   7       31.13       20.36      7.02 o 
  -9  12   7       36.02       25.04      6.60 o 
  -8  12   7        6.76        5.50      3.19 o 
  -7  12   7        4.03        1.96      5.16 o 
  -6  12   7      628.48      679.92     19.59 o 
  -5  12   7      101.53       97.89      6.27 o 
  -4  12   7      674.64      668.92     26.55 o 
  -3  12   7      369.67      376.25     11.29 o 
  -2  12   7       12.01        9.18      2.51 o 
  -1  12   7      130.76      130.31      6.02 o 
   0  12   7      180.59      165.58      6.94 o 
   1  12   7       76.56       90.12      5.28 o 
   2  12   7       57.99       67.11     10.59 o 
   3  12   7        1.09        0.98      4.40 o 
   4  12   7       27.23       21.58      3.99 o 
   5  12   7        9.79       14.54      2.64 o 
   6  12   7      220.64      271.51      8.32 o 
  -9  13   7       18.61       17.20      6.33 o 
  -8  13   7      247.86      261.87     15.27 o 
  -7  13   7        9.07        6.73      3.23 o 
  -6  13   7      305.98      311.56     20.22 o 
  -5  13   7      206.58      204.97      9.00 o 
  -4  13   7        9.95       11.22      3.19 o 
  -3  13   7       61.99       58.47      6.60 o 
  -2  13   7        0.08        1.68      2.05 o 
  -1  13   7        7.39        9.88      2.61 o 
   0  13   7       27.13       27.11      3.37 o 
   1  13   7      613.72      624.42     18.57 o 
   2  13   7       15.43        9.97      2.84 o 
   3  13   7       15.01       18.18      6.54 o 
   4  13   7      129.76      161.14     15.48 o 
   5  13   7       23.94       25.65      3.94 o 
  -9  14   7        3.26       -1.24      5.23 o 
  -8  14   7        0.12        2.29      3.01 o 
  -7  14   7      228.30      229.99     10.12 o 
  -6  14   7        5.02       11.03      3.36 o 
  -5  14   7       34.90       25.36      4.27 o 
  -4  14   7      161.89      170.59      8.16 o 
  -3  14   7        4.97        3.16      3.99 o 
  -2  14   7      241.54      220.82     12.80 o 
  -1  14   7      278.81      293.70      9.99 o 
   0  14   7        1.06       -0.54      2.09 o 
   1  14   7       28.29       27.68      3.64 o 
   2  14   7      102.61      138.15      6.83 o 
   3  14   7      291.46      321.40     14.45 o 
   4  14   7      149.16      190.94      6.72 o 
  -8  15   7        5.02       -0.21      3.85 o 
  -7  15   7       43.14       43.32      5.01 o 
  -6  15   7       98.37       98.62      6.65 o 
  -5  15   7       48.30       60.28      8.39 o 
  -4  15   7       12.68        5.38      2.84 o 
  -3  15   7       17.91       20.77      4.95 o 
  -2  15   7       86.30       75.39      7.70 o 
  -1  15   7        1.18        6.74      3.85 o 
   0  15   7       18.62       21.11      3.30 o 
   1  15   7       89.13       72.50      5.12 o 
   2  15   7       46.29       68.85      5.19 o 
   3  15   7       27.42       13.97      3.44 o 
  -7  16   7      231.76      228.93     10.28 o 
  -6  16   7        4.60        2.29      2.87 o 
  -5  16   7       70.87       61.57      5.49 o 
  -4  16   7        9.98        4.57      2.97 o 
  -3  16   7       14.23       10.73      4.68 o 
  -2  16   7       54.91       52.28      6.88 o 
  -1  16   7        5.37        2.20      3.85 o 
   0  16   7      132.62      140.88     10.73 o 
   1  16   7       18.02       19.95      5.37 o 
   2  16   7       13.71        5.82      3.99 o 
  -5  17   7        0.87        1.56      3.01 o 
  -4  17   7       31.24       34.58      4.42 o 
  -3  17   7       23.04       28.55      4.31 o 
  -2  17   7        0.59        2.34      3.99 o 
  -1  17   7       46.70       54.48      7.29 o 
   0  17   7       10.62        8.12      4.40 o 
   1  17   7      321.67      431.32     20.77 o 
 -13   0   8      227.66      239.67     16.51 o 
 -12   0   8     1153.57     1077.81     41.96 o 
 -11   0   8      552.68      512.76     23.80 o 
 -10   0   8      128.67      121.76     10.59 o 
  -9   0   8        1.35        0.28      3.71 o 
  -8   0   8        4.20        1.60      2.28 o 
  -7   0   8      272.25      283.21     10.15 o 
  -6   0   8      189.43      172.04      6.20 o 
  -5   0   8      124.87      137.78      6.34 o 
  -4   0   8        0.08        2.06      2.34 o 
  -3   0   8      191.57      181.88      7.19 o 
  -2   0   8       95.86      110.32      4.42 o 
  -1   0   8      175.74      175.70      5.64 o 
   0   0   8      322.89      357.05      8.98 o 
   1   0   8     2302.53     2323.24     44.20 o 
   2   0   8     1535.99     1519.29     36.94 o 
   3   0   8      446.69      410.40     18.44 o 
   4   0   8      328.65      305.57     15.27 o 
   5   0   8        3.62        0.69      3.30 o 
   6   0   8       73.11       77.29      5.31 o 
   7   0   8       19.90       27.66      3.80 o 
   8   0   8      286.21      333.83     11.97 o 
 -13   1   8      334.78      335.19     13.86 o 
 -12   1   8      666.34      676.30     20.96 o 
 -11   1   8      104.79      113.77     11.42 o 
 -10   1   8       94.61       87.93     11.97 o 
  -9   1   8       38.25       35.77      4.47 o 
  -8   1   8       20.43       15.97      3.28 o 
  -7   1   8      146.35      138.70      6.25 o 
  -6   1   8       29.48       27.56      3.14 o 
  -5   1   8      106.75      111.10      4.70 o 
  -4   1   8     1169.08     1219.76     29.21 o 
  -3   1   8        1.53        4.88      1.37 o 
  -2   1   8      263.99      275.40      5.85 o 
  -1   1   8       67.00       67.37      2.44 o 
   0   1   8       30.37       30.52      1.76 o 
   1   1   8      265.41      276.40      5.22 o 
   2   1   8      507.07      489.83     11.53 o 
   3   1   8        9.55       16.41      3.06 o 
   4   1   8       15.55       15.06      3.16 o 
   5   1   8      251.78      248.28      9.87 o 
   6   1   8       17.92       17.58      2.31 o 
   7   1   8       31.78       31.18      3.26 o 
   8   1   8       31.64       41.96      3.81 o 
 -13   2   8      108.30      119.71     21.60 o 
 -12   2   8     1252.51     1295.07     34.29 o 
 -11   2   8       10.97       12.23      3.92 o 
 -10   2   8       54.59       41.15     13.35 o 
  -9   2   8       39.91       34.78      4.52 o 
  -8   2   8        4.32        2.47      2.08 o 
  -7   2   8       74.40       70.96      3.87 o 
  -6   2   8        7.78        6.74      1.62 o 
  -5   2   8        0.07        1.24      1.11 o 
  -4   2   8        5.98        6.84      1.55 o 
  -3   2   8        3.55        0.47      1.35 o 
  -2   2   8       94.75       76.05      2.87 o 
  -1   2   8      669.70      653.42     11.11 o 
   0   2   8       92.74       88.23      2.76 o 
   1   2   8     1456.39     1509.02     23.16 o 
   2   2   8       72.51       73.28      6.15 o 
   3   2   8      271.10      248.41     17.75 o 
   4   2   8       56.99       53.68      4.61 o 
   5   2   8        8.49        5.69      2.70 o 
   6   2   8       13.48        9.84      4.56 o 
   7   2   8       19.14       24.77      3.28 o 
   8   2   8      145.35      162.98      5.72 o 
 -13   3   8       11.53       11.09      6.67 o 
 -12   3   8        9.12       10.77      3.94 o 
 -11   3   8      249.68      237.61     10.68 o 
 -10   3   8       79.75       86.65     11.42 o 
  -9   3   8        0.60       -2.93      3.06 o 
  -8   3   8      179.54      181.51      6.68 o 
  -7   3   8      158.41      158.82      5.11 o 
  -6   3   8        8.40        8.90      1.64 o 
  -5   3   8        5.07        3.82      1.32 o 
  -4   3   8        0.89        0.76      1.11 o 
  -3   3   8        1.93        2.11      1.10 o 
  -2   3   8       33.46       38.61      2.38 o 
  -1   3   8        2.20        3.18      1.13 o 
   0   3   8       52.34       50.31      2.60 o 
   1   3   8      923.31      940.92     17.03 o 
   2   3   8        0.32        0.65      1.42 o 
   3   3   8      188.33      149.22      7.05 o 
   4   3   8      173.36      165.80      8.32 o 
   5   3   8       69.79       75.66      7.46 o 
   6   3   8       12.06       10.03      2.51 o 
   7   3   8       64.18       72.31      6.71 o 
   8   3   8      236.69      245.33      7.08 o 
 -12   4   8      136.69      133.77      8.51 o 
 -11   4   8      334.39      356.91     13.47 o 
 -10   4   8        7.26        7.50      3.33 o 
  -9   4   8       81.08       85.70      4.97 o 
  -8   4   8        2.62        5.62      3.57 o 
  -7   4   8       13.73       12.33      2.50 o 
  -6   4   8        2.44        1.25      1.59 o 
  -5   4   8     1837.23     1891.39     25.88 o 
  -4   4   8      325.87      311.99      6.51 o 
  -3   4   8      115.10      113.42      5.50 o 
  -2   4   8       82.09       81.41      3.33 o 
  -1   4   8        6.52        5.43      1.25 o 
   0   4   8      403.45      397.66     10.66 o 
   1   4   8      785.58      798.45     18.73 o 
   2   4   8      454.93      446.71     11.03 o 
   3   4   8      667.27      634.52     17.79 o 
   4   4   8        4.08        5.23      3.71 o 
   5   4   8       12.71       15.27      2.53 o 
   6   4   8       24.77       23.48      3.01 o 
   7   4   8        2.86        1.17      1.86 o 
   8   4   8        9.87       10.58      2.47 o 
 -12   5   8       17.08       18.30      4.43 o 
 -11   5   8      114.50      112.80     18.30 o 
 -10   5   8      299.85      306.71     11.87 o 
  -9   5   8        6.29        6.83      3.12 o 
  -8   5   8        1.00        0.89      2.87 o 
  -7   5   8      150.77      163.72      6.21 o 
  -6   5   8      767.65      777.22     14.49 o 
  -5   5   8       74.97       79.42      3.21 o 
  -4   5   8        0.87        0.42      1.14 o 
  -3   5   8        4.19        3.82      1.33 o 
  -2   5   8        7.98        9.63      1.44 o 
  -1   5   8        0.05        0.09      1.41 o 
   0   5   8       18.74       14.66      2.17 o 
   1   5   8      224.30      233.11      7.16 o 
   2   5   8      316.63      304.43      8.52 o 
   3   5   8       64.61       51.61      3.54 o 
   4   5   8      123.09      115.84      4.91 o 
   5   5   8       27.36       26.96      3.01 o 
   6   5   8       92.90       96.25      5.02 o 
   7   5   8        2.54        3.38      1.96 o 
 -12   6   8       24.02       32.68      5.15 o 
 -11   6   8        8.56        9.36      3.77 o 
 -10   6   8       17.22       19.53      5.16 o 
  -9   6   8       18.85       13.75      2.80 o 
  -8   6   8        7.97        8.90      2.43 o 
  -7   6   8        2.57        1.01      2.02 o 
  -6   6   8       12.40        8.48      2.23 o 
  -5   6   8       14.05        8.30      1.57 o 
  -4   6   8       45.38       38.00      5.87 o 
  -3   6   8      362.13      395.83      7.61 o 
  -2   6   8      540.10      535.14      9.62 o 
  -1   6   8        3.76        4.38      1.75 o 
   0   6   8      226.88      228.03      6.89 o 
   1   6   8        1.84        1.65      1.14 o 
   2   6   8     1471.67     1365.01     30.76 o 
   3   6   8       54.76       41.27      4.90 o 
   4   6   8       24.11       25.85      3.37 o 
   5   6   8       26.76       22.85      3.38 o 
   6   6   8        4.72        2.53      2.22 o 
   7   6   8      201.39      211.22      8.88 o 
 -12   7   8        0.12        2.10      3.33 o 
 -11   7   8       10.15       10.10      3.96 o 
 -10   7   8       42.96       40.70      4.88 o 
  -9   7   8      225.44      230.59      7.96 o 
  -8   7   8        1.23        0.96      2.52 o 
  -7   7   8        4.76       -1.02      2.34 o 
  -6   7   8      181.65      186.89      8.44 o 
  -5   7   8      288.59      291.95      8.83 o 
  -3   7   8      903.80      904.24     23.88 o 
  -2   7   8        1.44        0.51      1.82 o 
  -1   7   8       78.03       81.29      5.35 o 
   0   7   8       34.93       41.76      4.09 o 
   1   7   8       28.09       20.64      4.82 o 
   2   7   8       33.31       34.40      5.78 o 
   3   7   8       51.87       43.86      3.96 o 
   4   7   8       12.92       14.11      3.92 o 
   5   7   8        1.37       -0.29      2.37 o 
   6   7   8       61.68       80.75      6.47 o 
   7   7   8      119.37      147.06      6.12 o 
 -11   8   8       84.35       93.14     11.01 o 
 -10   8   8       11.42       13.48      6.19 o 
  -9   8   8       96.35      113.49      7.28 o 
  -8   8   8        8.98        7.86      3.43 o 
  -7   8   8       59.69       61.94      7.50 o 
  -6   8   8      320.83      303.52     11.27 o 
  -5   8   8       76.31       77.80      4.59 o 
  -4   8   8       54.88       49.69     12.04 o 
  -3   8   8       55.74       57.32      4.57 o 
  -2   8   8      607.12      615.95     24.90 o 
  -1   8   8      332.37      359.09     16.92 o 
   0   8   8      177.15      169.64     11.01 o 
   1   8   8       19.60       18.85      4.82 o 
   2   8   8       18.80       16.58      2.94 o 
   3   8   8        0.38        1.45      2.17 o 
   4   8   8        1.09       -0.69      2.45 o 
   5   8   8       35.77       42.19      4.39 o 
   6   8   8       32.95       25.99      4.15 o 
   7   8   8        0.10        1.05      2.34 o 
 -11   9   8        3.82        1.10      5.64 o 
 -10   9   8        1.11        0.00      4.68 o 
  -9   9   8        1.91       -0.26      2.97 o 
  -8   9   8       44.94       49.02      5.21 o 
  -7   9   8       37.94       35.11      5.43 o 
  -6   9   8      311.84      351.85     12.48 o 
  -5   9   8      486.86      466.43     14.82 o 
  -4   9   8       71.48       70.02      5.16 o 
  -3   9   8      412.26      441.77     19.67 o 
  -2   9   8      691.82      655.44     26.28 o 
  -1   9   8       10.29        7.43      3.58 o 
   0   9   8      104.03       84.34      7.98 o 
   1   9   8      808.01      749.23     19.39 o 
   2   9   8       19.55       15.06      3.99 o 
   3   9   8      197.52      186.86      7.93 o 
   4   9   8       56.73       47.18      4.50 o 
   5   9   8        2.08        6.95      3.11 o 
   6   9   8        0.01       -1.74      2.74 o 
 -11  10   8       24.88       37.42      8.53 o 
 -10  10   8        0.90       -7.57      4.27 o 
  -9  10   8        8.27       11.57      3.76 o 
  -8  10   8        2.80        0.30      4.06 o 
  -7  10   8        8.88        7.66      3.37 o 
  -6  10   8        7.36        5.95      5.92 o 
  -5  10   8      518.77      503.42     15.80 o 
  -4  10   8      879.15      849.90     23.33 o 
  -3  10   8       83.02       79.11      7.84 o 
  -2  10   8      326.58      308.87     15.68 o 
  -1  10   8       10.48       10.59      4.27 o 
   0  10   8      192.96      185.56      7.24 o 
   1  10   8       40.63       50.25      4.16 o 
   2  10   8      382.04      354.48     11.33 o 
   3  10   8       18.85       21.76      3.43 o 
   4  10   8        7.60        4.45      2.78 o 
   5  10   8       43.62       44.06      4.66 o 
   6  10   8        5.71        7.36      3.97 o 
 -10  11   8       85.01       65.63      9.63 o 
  -9  11   8       32.12       30.13      4.84 o 
  -8  11   8      300.17      331.57     12.91 o 
  -7  11   8     1024.52     1050.31     28.20 o 
  -6  11   8     1144.42     1160.76     30.29 o 
  -5  11   8      431.73      437.80     21.88 o 
  -4  11   8        4.19        3.30      3.44 o 
  -3  11   8       15.82       10.43      2.68 o 
  -2  11   8      918.46      898.55     22.39 o 
  -1  11   8       10.25        1.90      6.67 o 
   0  11   8        2.71        2.10      2.89 o 
   1  11   8       45.27       49.24      4.95 o 
   2  11   8       26.65       27.18      3.56 o 
   3  11   8       88.72      103.21      6.05 o 
   4  11   8       32.06       52.39     16.30 o 
   5  11   8       23.85       18.63      3.90 o 
  -9  12   8      121.87      119.82      7.85 o 
  -8  12   8       55.73       61.23      5.95 o 
  -7  12   8        8.80       11.64      3.58 o 
  -6  12   8      366.46      372.39     13.36 o 
  -5  12   8      394.90      403.67     26.55 o 
  -4  12   8       43.05       40.24      3.69 o 
  -3  12   8       59.83       67.85      4.63 o 
  -2  12   8       33.06       34.64      4.68 o 
  -1  12   8       32.94       25.95      3.78 o 
   0  12   8        5.54        3.07      2.37 o 
   1  12   8       36.00       31.58      3.80 o 
   2  12   8        2.19        1.29      2.48 o 
   3  12   8        0.44        5.62      2.75 o 
   4  12   8        7.32        9.38      3.27 o 
   5  12   8        0.13        0.95      2.90 o 
  -9  13   8       77.87       64.95     16.51 o 
  -8  13   8      438.94      462.43     16.07 o 
  -7  13   8      175.38      173.21     10.52 o 
  -6  13   8       14.35       13.15      3.68 o 
  -5  13   8       52.90       47.76      7.57 o 
  -4  13   8      201.72      182.85     11.97 o 
  -3  13   8      158.09      146.19      6.64 o 
  -2  13   8        5.05        4.48      2.57 o 
  -1  13   8       42.25       43.20      4.16 o 
   0  13   8       14.03       10.56      2.82 o 
   1  13   8       24.21       29.36      3.67 o 
   2  13   8       14.38       20.28      3.43 o 
   3  13   8       19.57       13.62      3.27 o 
   4  13   8      195.06      230.21      9.84 o 
  -8  14   8      217.52      210.41     10.32 o 
  -7  14   8      106.53      106.55      7.28 o 
  -6  14   8       12.01       12.66      3.67 o 
  -5  14   8        6.14        4.08      3.01 o 
  -4  14   8      180.33      184.08     12.24 o 
  -3  14   8       46.11       45.95      6.74 o 
  -2  14   8      159.46      161.08      7.27 o 
  -1  14   8        5.60       10.86      3.71 o 
   0  14   8       72.40       83.68      7.36 o 
   1  14   8       11.68        6.33      5.37 o 
   2  14   8       41.19       63.88      7.70 o 
   3  14   8        0.15       -1.89      2.82 o 
  -7  15   8       42.43       45.59      5.31 o 
  -6  15   8        8.32        5.13      3.78 o 
  -5  15   8       87.39       93.23      6.71 o 
  -4  15   8        1.39       -0.86      2.90 o 
  -3  15   8       42.44       41.27      6.60 o 
  -2  15   8      109.84      115.29      9.77 o 
  -1  15   8        4.99        2.95      2.49 o 
   0  15   8       55.32       83.53      5.65 o 
   1  15   8        0.07       -3.10      2.34 o 
   2  15   8       29.13       28.46      4.16 o 
  -5  16   8        1.42        3.26      3.16 o 
  -4  16   8        0.42        1.73      3.06 o 
  -3  16   8        4.18        3.58      4.13 o 
  -2  16   8       20.58       16.78      5.37 o 
  -1  16   8       31.47       39.35      6.74 o 
   0  16   8       15.33       11.14      5.09 o 
 -12   1   9       17.43       14.69      4.95 o 
 -11   1   9       69.73       73.72      6.47 o 
 -10   1   9       22.48       24.22      4.52 o 
  -9   1   9        2.95        3.41      2.40 o 
  -8   1   9      151.97      151.58      6.13 o 
  -7   1   9       79.81       72.75      4.38 o 
  -6   1   9      695.51      707.13     13.72 o 
  -5   1   9        5.07        1.80      1.40 o 
  -4   1   9       60.69       63.35      3.23 o 
  -3   1   9        1.45        1.43      1.40 o 
  -2   1   9        0.78       -1.35      1.30 o 
  -1   1   9     1599.59     1655.93     28.12 o 
   0   1   9     1317.14     1386.75     27.68 o 
   1   1   9      185.40      179.52     24.42 o 
   2   1   9      465.28      473.66     14.59 o 
   3   1   9       19.39       18.09      3.36 o 
   4   1   9       33.86       37.47      4.33 o 
   5   1   9       46.02       54.55      5.20 o 
   6   1   9      116.97      147.72      8.17 o 
   7   1   9       63.46       70.42      5.00 o 
 -12   2   9       33.20       38.12      6.19 o 
 -11   2   9       19.16       14.02      4.17 o 
 -10   2   9        1.50        3.48      3.27 o 
  -9   2   9        4.71        7.72      3.05 o 
  -8   2   9       64.68       71.68      3.86 o 
  -7   2   9       48.06       44.40      3.05 o 
  -6   2   9       33.44       36.29      2.75 o 
  -5   2   9      167.62      169.66      4.75 o 
  -4   2   9        8.77        6.22      1.94 o 
  -3   2   9       91.97       93.20      3.77 o 
  -2   2   9      199.92      208.77      7.51 o 
  -1   2   9      219.35      222.27      5.95 o 
   0   2   9      226.68      235.18      7.25 o 
   1   2   9     1676.14     1702.28     41.89 o 
   2   2   9      408.52      377.34     12.49 o 
   3   2   9       14.40        9.37      2.91 o 
   4   2   9      151.39      146.15      8.74 o 
   5   2   9       15.43       17.18      3.83 o 
   6   2   9      124.87      130.75      7.72 o 
   7   2   9       21.94       18.94      2.82 o 
 -12   3   9       77.12       62.65      6.40 o 
 -11   3   9       47.96       38.10      5.15 o 
 -10   3   9        1.50        0.45      3.01 o 
  -9   3   9        5.01        3.99      2.95 o 
  -8   3   9      488.95      493.87     12.74 o 
  -7   3   9      440.38      441.92      9.86 o 
  -6   3   9       37.81       31.36      3.85 o 
  -5   3   9       37.92       37.53      3.31 o 
  -4   3   9       40.30       35.61      2.96 o 
  -3   3   9        0.15       -1.40      1.47 o 
  -2   3   9       62.18       58.76      3.03 o 
  -1   3   9      170.21      167.96      5.94 o 
   0   3   9      660.28      671.63     15.21 o 
   1   3   9       11.55        6.89      2.05 o 
   2   3   9      240.01      224.54      9.08 o 
   3   3   9       81.83       82.10     11.01 o 
   4   3   9      124.71      108.65      6.61 o 
   5   3   9        0.99       -2.20      2.57 o 
   6   3   9        0.18       -0.36      2.15 o 
   7   3   9        7.28        8.79      2.83 o 
 -12   4   9       51.37       52.49      6.07 o 
 -11   4   9       52.09       44.90      6.05 o 
 -10   4   9       23.91       15.99      3.99 o 
  -9   4   9      157.11      154.17      6.63 o 
  -8   4   9       78.59       74.93      5.21 o 
  -7   4   9       79.18       86.86      4.59 o 
  -6   4   9       10.77       11.92      2.02 o 
  -5   4   9        0.05        0.23      1.46 o 
  -4   4   9       38.02       36.11      2.56 o 
  -3   4   9        4.50        0.94      1.92 o 
  -2   4   9       50.53       46.28      2.80 o 
  -1   4   9      872.21      875.70     18.76 o 
   0   4   9      530.20      532.30     12.77 o 
   1   4   9        2.49        8.12      2.13 o 
   2   4   9      113.87      102.63      9.08 o 
   3   4   9        3.58        3.49      2.66 o 
   4   4   9      191.80      184.49      8.55 o 
   5   4   9        2.57        4.75      2.97 o 
   6   4   9       48.26       54.29      4.18 o 
 -12   5   9       20.47       22.85      4.79 o 
 -11   5   9       13.99       20.34      9.77 o 
 -10   5   9       24.57       21.83      4.27 o 
  -9   5   9        6.24        6.23      3.88 o 
  -8   5   9      143.15      147.80      6.35 o 
  -7   5   9      115.35      125.62      8.82 o 
  -6   5   9      155.88      153.16      5.06 o 
  -5   5   9        3.58        4.14      1.57 o 
  -4   5   9      208.44      198.78      6.31 o 
  -3   5   9      246.75      233.62      7.07 o 
  -2   5   9        6.45        5.43      4.06 o 
  -1   5   9      300.47      286.05     11.45 o 
   0   5   9      215.66      217.78      7.06 o 
   1   5   9      299.77      280.24      8.32 o 
   2   5   9      122.92      106.03     10.87 o 
   3   5   9        3.38        0.56      2.82 o 
   4   5   9      112.93      110.08      6.80 o 
   5   5   9        1.37       -1.17      2.04 o 
   6   5   9      104.72      121.16      5.86 o 
 -11   6   9        2.57        2.77      3.50 o 
 -10   6   9        7.48       13.21      3.76 o 
  -9   6   9       17.13       21.43      3.28 o 
  -8   6   9      241.32      250.32      8.38 o 
  -7   6   9       45.30       43.91      4.06 o 
  -6   6   9        2.47       -0.76      1.88 o 
  -5   6   9       77.05       82.00      7.84 o 
  -4   6   9       90.35       76.20      9.70 o 
  -3   6   9       35.37       26.69      3.54 o 
  -2   6   9       38.63       50.08      6.33 o 
  -1   6   9      791.30      720.37     28.48 o 
   0   6   9        1.68        3.30      3.30 o 
   1   6   9       21.77       38.94      6.05 o 
   2   6   9      228.98      231.96     13.76 o 
   3   6   9       69.01       59.71      7.57 o 
   4   6   9        0.26        4.68      4.40 o 
   5   6   9        7.19        2.85      2.91 o 
   6   6   9       34.13       47.66      4.93 o 
 -11   7   9       61.26       49.94      9.08 o 
 -10   7   9       13.88       12.41      3.97 o 
  -9   7   9       47.38       49.51      5.48 o 
  -8   7   9       32.71       37.90      9.70 o 
  -7   7   9      168.95      176.17      8.67 o 
  -6   7   9        0.05        1.80      2.45 o 
  -5   7   9        4.41        0.14      3.16 o 
  -4   7   9      122.26      119.32      6.66 o 
  -3   7   9      110.16      111.03      9.08 o 
  -2   7   9       61.60       61.22      7.02 o 
  -1   7   9        0.11        1.51      3.30 o 
   0   7   9       41.12       37.42      6.05 o 
   1   7   9      211.28      183.12     11.97 o 
   2   7   9        1.37       -2.48      3.03 o 
   3   7   9        7.77        2.20      3.85 o 
   4   7   9        2.38       -1.83      2.82 o 
   5   7   9       37.97       47.75     10.18 o 
   6   7   9       39.10       39.01     11.42 o 
 -11   8   9       56.18       43.48      8.81 o 
 -10   8   9        1.72        1.03      3.08 o 
  -9   8   9        0.17        0.93      3.04 o 
  -8   8   9       19.75       12.45      3.69 o 
  -7   8   9        0.67        0.32      2.74 o 
  -6   8   9        8.20        5.60      3.51 o 
  -5   8   9      332.71      332.40     16.78 o 
  -4   8   9      339.17      333.08     16.78 o 
  -3   8   9      250.01      233.61     13.48 o 
  -2   8   9        5.47        2.34      3.58 o 
  -1   8   9      441.00      379.04     18.30 o 
   0   8   9      530.75      449.89     20.64 o 
   1   8   9       68.27       49.80      6.88 o 
   2   8   9        0.64        0.55      3.58 o 
   3   8   9       37.45       47.05      7.15 o 
   4   8   9      197.81      231.38      9.35 o 
   5   8   9      114.22      135.09      7.34 o 
 -10   9   9        2.70        5.05      3.57 o 
  -9   9   9        0.86        3.80      3.50 o 
  -8   9   9       25.79       24.00      7.70 o 
  -7   9   9      292.17      333.42     12.66 o 
  -6   9   9       32.53       28.65      4.31 o 
  -5   9   9       22.05       23.53      5.23 o 
  -4   9   9       61.82       56.00      7.02 o 
  -3   9   9      631.04      652.00     26.83 o 
  -2   9   9       15.82        8.39      4.40 o 
  -1   9   9        0.24        2.61      3.16 o 
   0   9   9       22.72       18.16      4.82 o 
   1   9   9      111.71      130.56     10.46 o 
   2   9   9        1.17       -0.55      3.58 o 
   3   9   9      129.88      150.08      7.43 o 
   4   9   9        0.03       -0.94      4.13 o 
   5   9   9       53.38       81.27      6.11 o 
 -10  10   9        8.08       -1.40      3.40 o 
  -9  10   9       16.74       24.64      4.79 o 
  -8  10   9       86.66       93.05      8.81 o 
  -7  10   9        1.83        0.03      2.94 o 
  -6  10   9       68.90       70.15      9.08 o 
  -5  10   9      246.55      259.88     10.72 o 
  -4  10   9        1.24        6.88      4.13 o 
  -3  10   9       88.31       93.42      8.81 o 
  -2  10   9      180.74      169.09     11.56 o 
  -1  10   9      112.39      101.26      9.08 o 
   0  10   9       13.49       12.24      4.68 o 
   1  10   9       16.28       17.89      5.23 o 
   2  10   9       48.96       36.14      4.16 o 
   3  10   9        6.52       12.87      3.19 o 
   4  10   9       86.43      107.78     10.18 o 
  -9  11   9        9.64       13.45      4.30 o 
  -8  11   9       80.24       82.83      9.22 o 
  -7  11   9       12.67       11.87      3.80 o 
  -6  11   9       39.56       46.74     10.80 o 
  -5  11   9      306.26      333.26     12.59 o 
  -4  11   9        6.48       -1.65      3.58 o 
  -3  11   9      172.45      185.05     12.24 o 
  -2  11   9        6.94        0.28      3.85 o 
  -1  11   9      167.87      178.99     12.11 o 
   0  11   9        2.09       -0.28      3.58 o 
   1  11   9        0.54        0.07      2.37 o 
   2  11   9        9.74        9.20      3.58 o 
   3  11   9      208.98      260.02     10.05 o 
   4  11   9       25.75       25.28      4.19 o 
  -9  12   9      313.39      344.83     13.89 o 
  -8  12   9       82.83       77.87     15.62 o 
  -7  12   9      175.10      178.15      9.34 o 
  -6  12   9      323.42      314.74     12.37 o 
  -5  12   9      142.49      134.45      7.91 o 
  -4  12   9      195.47      191.24     12.52 o 
  -3  12   9       13.19       22.84      5.50 o 
  -2  12   9        7.36       15.68      5.09 o 
  -1  12   9       38.85       36.10      5.64 o 
   0  12   9        0.15       -1.27      2.18 o 
   1  12   9        0.19       -0.83      2.41 o 
   2  12   9       41.27       43.66      4.63 o 
   3  12   9       53.45       68.06      5.65 o 
  -8  13   9       38.86       45.46      5.60 o 
  -7  13   9       32.95       29.14     10.11 o 
  -6  13   9       28.37       32.92      4.81 o 
  -5  13   9       13.40        8.19      4.20 o 
  -4  13   9        0.93       -0.38      2.82 o 
  -3  13   9       37.60       40.89      4.16 o 
  -2  13   9      250.35      255.14      9.49 o 
  -1  13   9       15.05       26.78      4.88 o 
   0  13   9       13.55       16.23      3.23 o 
   1  13   9       78.72       83.18      5.85 o 
   2  13   9        2.55        7.33      3.17 o 
  -6  14   9       18.47       21.50      4.45 o 
  -5  14   9       17.37       13.87      4.61 o 
  -4  14   9      261.95      265.26     15.55 o 
  -3  14   9       10.58       15.06      3.30 o 
  -2  14   9      400.80      388.85     12.65 o 
  -1  14   9      238.12      275.76     21.74 o 
   0  14   9      339.19      364.51     12.32 o 
   1  14   9      186.50      242.03      9.81 o 
  -5  15   9       44.30       43.33      5.29 o 
  -4  15   9       18.52       12.52      5.37 o 
  -3  15   9       48.48       48.70      7.43 o 
  -2  15   9       32.46       25.87      4.47 o 
  -1  15   9       25.22       29.69      4.06 o 
 -12   0  10        0.09        1.38      5.64 o 
 -11   0  10       42.04       26.14      7.15 o 
 -10   0  10        1.11       -4.40      4.40 o 
  -9   0  10        3.31       -1.54      3.85 o 
  -8   0  10       51.29       47.53      4.89 o 
  -7   0  10      330.63      329.04     11.80 o 
  -6   0  10       15.36       17.85      3.47 o 
  -5   0  10      118.66      111.18      6.46 o 
  -4   0  10      216.73      207.89     11.97 o 
  -3   0  10      196.85      194.54      8.37 o 
  -2   0  10     1712.10     1828.83     44.14 o 
  -1   0  10     2245.56     2317.97     75.67 o 
   0   0  10      152.29      138.82     10.04 o 
   1   0  10      643.25      660.11     26.69 o 
   2   0  10       18.06       27.24      5.50 o 
   3   0  10       10.14       23.11      5.64 o 
   4   0  10       73.97       84.89      8.94 o 
   5   0  10      278.46      355.92     18.71 o 
   6   0  10       98.89       89.43      9.91 o 
 -12   1  10        7.01        4.55      3.89 o 
 -11   1  10        0.08        2.39      3.79 o 
 -10   1  10       83.37       91.23     10.39 o 
  -9   1  10       33.06       23.77      3.37 o 
  -8   1  10        4.18        6.99      2.19 o 
  -7   1  10      238.74      231.03      6.75 o 
  -6   1  10       57.02       57.81      5.00 o 
  -5   1  10       82.66       92.56      4.71 o 
  -4   1  10      222.03      208.35      8.00 o 
  -3   1  10       85.58       84.59      3.93 o 
  -2   1  10       92.77       86.58      3.95 o 
  -1   1  10        5.94        7.90      2.77 o 
   0   1  10       54.50       58.30      5.16 o 
   1   1  10       26.26       15.52      5.92 o 
   2   1  10      140.40      148.74      7.63 o 
   3   1  10       11.64       13.48      3.36 o 
   4   1  10        1.00        2.88      2.80 o 
   5   1  10       40.20       41.59      5.11 o 
 -12   2  10       46.29       50.55      6.13 o 
 -11   2  10        3.38       -0.23      3.35 o 
 -10   2  10       12.45       12.30      4.03 o 
  -9   2  10       28.39       27.16      3.64 o 
  -8   2  10       45.99       42.52      3.32 o 
  -7   2  10       73.71       79.66      4.04 o 
  -6   2  10       27.30       20.25      2.50 o 
  -5   2  10      132.92      142.88      5.65 o 
  -4   2  10       93.91       88.04      4.64 o 
  -3   2  10      174.27      172.09      6.30 o 
  -2   2  10     1275.76     1293.53     26.42 o 
  -1   2  10       22.63       26.47      3.71 o 
   0   2  10       75.54       84.19      5.64 o 
   1   2  10        4.66        3.34      2.38 o 
   2   2  10       98.58      111.27      6.81 o 
   3   2  10       36.39       52.24     10.80 o 
   4   2  10       13.15       15.06      3.64 o 
   5   2  10      283.43      362.82     13.47 o 
 -11   3  10       41.26       46.99      5.80 o 
 -10   3  10       55.11       54.13      4.64 o 
  -9   3  10        0.00       -2.64      2.27 o 
  -8   3  10      108.08      106.09      4.73 o 
  -7   3  10        4.80        3.07      1.90 o 
  -6   3  10        2.94        2.21      1.79 o 
  -5   3  10       15.18       18.16      2.56 o 
  -4   3  10       28.84       25.34      3.43 o 
  -3   3  10        0.14       -1.62      1.69 o 
  -2   3  10        0.01        6.33      2.58 o 
  -1   3  10       83.00       86.97      4.59 o 
   0   3  10      603.55      576.96     16.87 o 
   1   3  10      125.86      117.10      8.60 o 
   2   3  10       65.30       60.32      5.20 o 
   3   3  10        2.36        8.01      3.11 o 
   4   3  10       37.25       41.93      4.91 o 
   5   3  10      152.40      164.33     22.98 o 
 -11   4  10       54.92       64.79     12.52 o 
 -10   4  10       14.04       11.15      4.22 o 
  -9   4  10        1.25       -2.12      2.30 o 
  -8   4  10      218.54      211.20      7.79 o 
  -7   4  10       46.76       34.04      2.98 o 
  -6   4  10        0.00       -1.45      1.59 o 
  -5   4  10       76.07       71.40      4.10 o 
  -4   4  10        0.01       -3.37      1.69 o 
  -3   4  10      469.42      495.22     15.34 o 
  -2   4  10      904.47      952.22     37.15 o 
  -1   4  10      133.59      135.82      6.83 o 
   0   4  10       25.67       26.67      5.43 o 
   1   4  10       31.78       24.49      9.49 o 
   2   4  10        3.02        1.07      2.48 o 
   3   4  10        3.86        2.58      2.97 o 
   4   4  10       43.60       51.36      6.88 o 
   5   4  10       25.23       17.98      4.17 o 
 -11   5  10        0.71        7.13      3.70 o 
 -10   5  10       85.28       76.21      5.97 o 
  -9   5  10      184.15      192.75      7.67 o 
  -8   5  10      123.92      122.56      6.08 o 
  -7   5  10       21.07       18.06      3.28 o 
  -6   5  10        5.68        6.45      2.04 o 
  -5   5  10      184.41      184.60      6.46 o 
  -4   5  10        1.40        0.15      1.58 o 
  -3   5  10       70.54       73.81      5.13 o 
  -2   5  10       13.90       11.64      2.94 o 
  -1   5  10     1019.74      979.99     36.87 o 
   0   5  10      104.48      100.85      9.22 o 
   1   5  10       21.15       15.55      4.95 o 
   2   5  10        6.79        4.27      3.99 o 
   3   5  10      115.83      110.62     10.18 o 
   4   5  10       10.62       10.87      5.37 o 
   5   5  10        8.14        5.64      5.09 o 
 -11   6  10        5.80       13.90      7.29 o 
 -10   6  10       13.45       13.64      4.18 o 
  -9   6  10      212.32      228.91     10.71 o 
  -8   6  10       96.44       91.51      6.83 o 
  -7   6  10       36.88       33.34      9.01 o 
  -6   6  10       19.41       15.98      3.69 o 
  -5   6  10      126.47      118.87      9.77 o 
  -4   6  10       30.85       21.60      5.09 o 
  -3   6  10        3.70       -0.83      3.16 o 
  -2   6  10      115.79       98.37      9.08 o 
  -1   6  10      194.33      179.82     11.97 o 
   0   6  10       70.82       45.26      6.74 o 
   1   6  10       66.22       62.32      7.70 o 
   2   6  10        0.35        2.61      3.85 o 
   3   6  10        0.12       -0.14      3.85 o 
   4   6  10      202.83      234.16     15.13 o 
   5   6  10       18.85       30.82      7.02 o 
 -10   7  10        0.11       -3.06      3.10 o 
  -9   7  10        4.10        3.80      3.47 o 
  -8   7  10       96.03      114.21      7.52 o 
  -7   7  10       12.16        8.53      3.85 o 
  -6   7  10      337.74      343.19     12.79 o 
  -5   7  10      135.07      133.59     10.32 o 
  -4   7  10       36.92       29.99      5.78 o 
  -3   7  10        4.80        1.79      3.71 o 
  -2   7  10       20.33       19.26      5.09 o 
  -1   7  10      299.96      280.39     15.41 o 
   0   7  10       29.63       27.93      5.78 o 
   1   7  10        0.05        3.16      3.85 o 
   2   7  10        2.69       -0.96      3.71 o 
   3   7  10      158.10      152.58     12.11 o 
   4   7  10        6.62        7.15      5.23 o 
 -10   8  10       17.34       23.81      7.84 o 
  -9   8  10      205.03      202.33     10.87 o 
  -8   8  10       81.72       92.22     14.03 o 
  -7   8  10      151.29      164.02      8.87 o 
  -6   8  10      154.83      142.86     14.86 o 
  -5   8  10       79.84       82.41      8.53 o 
  -4   8  10       31.85       32.47      6.05 o 
  -3   8  10      117.45       97.82      9.08 o 
  -2   8  10      125.01      108.69      9.49 o 
  -1   8  10        0.70       -2.61      2.89 o 
   0   8  10       36.12       35.22      6.47 o 
   1   8  10       26.17       30.68      6.33 o 
   2   8  10        2.51        9.22      4.54 o 
   3   8  10        0.02       -0.69      3.99 o 
   4   8  10       75.17       79.52      9.77 o 
  -9   9  10       33.10       34.25      5.32 o 
  -8   9  10      154.63      144.91     10.25 o 
  -7   9  10      202.31      193.03      9.73 o 
  -6   9  10       37.39       41.46      7.64 o 
  -5   9  10      950.84      957.84     36.87 o 
  -4   9  10       78.06      100.57      9.49 o 
  -3   9  10        7.08        3.16      3.99 o 
  -2   9  10      159.35      123.55     10.32 o 
  -1   9  10      127.25      116.26     10.04 o 
   0   9  10      178.55      173.35     12.38 o 
   1   9  10       96.09       90.12      9.49 o 
   2   9  10        2.85       -2.34      3.58 o 
   3   9  10        0.07       -7.15      3.71 o 
  -9  10  10      199.78      222.26     11.04 o 
  -8  10  10       52.36       52.14      5.95 o 
  -7  10  10      340.71      339.23     13.43 o 
  -6  10  10        9.38       12.50      3.82 o 
  -5  10  10       12.20       21.05      5.78 o 
  -4  10  10        7.15        5.64      4.27 o 
  -3  10  10      186.12      189.45     12.80 o 
  -2  10  10       48.68       54.48      7.43 o 
  -1  10  10      227.89      235.81     14.45 o 
   0  10  10        4.91        7.84      4.54 o 
   1  10  10       27.42       43.75      7.29 o 
   2  10  10        4.95       10.87      5.37 o 
   3  10  10        9.51        7.49      4.54 o 
  -8  11  10      591.26      612.49     19.93 o 
  -7  11  10       22.16       24.46      4.74 o 
  -6  11  10        6.87        3.45      3.50 o 
  -5  11  10      388.71      376.42     19.26 o 
  -4  11  10        1.83        5.92      4.54 o 
  -3  11  10       25.72       25.87      5.92 o 
  -2  11  10       12.12       18.30      5.50 o 
  -1  11  10       41.12       42.51      7.15 o 
   0  11  10        1.42        9.63      4.27 o 
   1  11  10       30.72       40.17      7.43 o 
   2  11  10       41.89       32.40      4.46 o 
  -7  12  10        2.78        6.97      3.56 o 
  -6  12  10       18.45       26.74      4.76 o 
  -5  12  10       26.81       36.08      8.67 o 
  -4  12  10       12.39        4.27      4.13 o 
  -3  12  10        0.59        3.44      3.99 o 
  -2  12  10        1.42        3.44      4.13 o 
  -1  12  10       23.28       14.45      5.50 o 
   0  12  10       23.07       16.37      5.64 o 
   1  12  10        0.09       -0.32      3.10 o 
  -6  13  10       69.72       69.90      6.50 o 
  -5  13  10       96.36       98.17      7.31 o 
  -4  13  10        0.16        5.92      4.54 o 
  -3  13  10       25.85       23.53      5.92 o 
  -2  13  10        6.52        8.12      4.82 o 
  -1  13  10        0.63       -0.85      2.54 o 
   0  13  10       70.45       80.97      5.87 o 
 -11   1  11        8.03       14.91      4.72 o 
 -10   1  11       20.12       17.68      9.08 o 
  -9   1  11       46.22       46.09      7.07 o 
  -8   1  11       75.03       73.50      4.25 o 
  -7   1  11       29.04       29.64      3.16 o 
  -6   1  11       79.43       73.75      4.02 o 
  -5   1  11       13.05        8.22      2.58 o 
  -4   1  11     1220.80     1236.44     31.03 o 
  -3   1  11      421.83      413.94     13.52 o 
  -2   1  11        2.42        5.02      2.66 o 
  -1   1  11       25.33       26.30      3.66 o 
   0   1  11        2.71        3.25      2.52 o 
   1   1  11       96.78      103.21      6.66 o 
   2   1  11        3.14        8.73      4.27 o 
   3   1  11       41.04       45.23      5.25 o 
   4   1  11       96.04      105.95      7.53 o 
 -11   2  11       35.02       35.62      5.72 o 
 -10   2  11       73.65       84.21      5.71 o 
  -9   2  11       39.09       37.81      3.93 o 
  -8   2  11       91.35       87.81      4.60 o 
  -7   2  11        0.07       -0.94      1.88 o 
  -6   2  11       55.78       57.26      5.04 o 
  -5   2  11       46.08       43.49      3.75 o 
  -4   2  11       17.88       11.38      3.26 o 
  -3   2  11        0.68       -2.82      2.58 o 
  -2   2  11     1109.68     1153.00     29.43 o 
  -1   2  11      195.52      192.24      8.55 o 
   0   2  11        9.87       14.75      5.78 o 
   1   2  11      130.59      129.38      7.39 o 
   2   2  11       76.49       85.20      6.36 o 
   3   2  11      215.31      261.83     11.18 o 
   4   2  11       59.71       63.34     13.48 o 
 -10   3  11      174.93      155.04     10.77 o 
  -9   3  11       45.21       43.71      4.31 o 
  -8   3  11       18.62       17.84      3.59 o 
  -7   3  11        0.60        1.91      2.00 o 
  -6   3  11        8.08        8.61      2.29 o 
  -5   3  11       58.56       63.44      4.20 o 
  -4   3  11      231.38      241.39      9.57 o 
  -3   3  11      308.41      322.09     11.46 o 
  -2   3  11       75.55       88.70      5.97 o 
  -1   3  11      227.31      229.13      9.38 o 
   0   3  11       46.66       35.18      4.28 o 
   1   3  11       20.69       19.05      3.79 o 
   2   3  11        0.06        0.63      2.70 o 
   3   3  11       48.23       55.05      5.63 o 
   4   3  11        0.72        1.02      3.16 o 
 -10   4  11       11.37       11.33      3.31 o 
  -9   4  11        1.39       -0.81      2.53 o 
  -8   4  11       10.39        6.47      2.40 o 
  -7   4  11        5.00        2.14      2.06 o 
  -6   4  11       51.30       53.05      3.57 o 
  -5   4  11        2.05       -2.27      2.03 o 
  -4   4  11      254.75      249.59      7.98 o 
  -3   4  11      731.43      795.68     21.72 o 
  -2   4  11       41.79       46.24      8.39 o 
  -1   4  11        6.92        3.96      3.30 o 
   0   4  11       17.53       26.08      6.19 o 
   1   4  11       72.57       71.64      5.73 o 
   2   4  11        1.06        6.01      3.05 o 
   3   4  11       77.04      102.79      7.08 o 
   4   4  11       16.24        2.61      4.95 o 
 -10   5  11       29.25       24.88      5.01 o 
  -9   5  11        6.04        4.71      3.56 o 
  -8   5  11        1.15        3.46      3.33 o 
  -7   5  11       33.37       29.23      4.66 o 
  -6   5  11       97.00       98.53      6.95 o 
  -5   5  11        8.53        9.36      4.68 o 
  -4   5  11       70.50       51.87      7.29 o 
  -3   5  11        2.04       -0.14      3.58 o 
  -2   5  11      251.76      269.11     15.41 o 
  -1   5  11      146.80      124.37     10.18 o 
   0   5  11       17.31       14.03      5.09 o 
   1   5  11        2.07        3.16      3.99 o 
   2   5  11       36.70       27.52      6.60 o 
   3   5  11       87.09       93.83     10.04 o 
 -10   6  11       86.78       75.82     18.44 o 
  -9   6  11       41.63       37.89      5.42 o 
  -8   6  11       58.01       56.65      7.64 o 
  -7   6  11       19.82       15.78      3.96 o 
  -6   6  11       26.23       27.04      4.52 o 
  -5   6  11       85.26       79.11      8.67 o 
  -4   6  11      674.99      689.56     28.75 o 
  -3   6  11       19.75       15.55      5.23 o 
  -2   6  11        9.03       10.59      4.40 o 
  -1   6  11      142.00      128.50     10.59 o 
   0   6  11       30.69       15.27      5.23 o 
   1   6  11       18.81        8.53      4.82 o 
   2   6  11       13.79       12.38      5.50 o 
   3   6  11        0.04       -2.89      3.99 o 
  -9   7  11        3.21        2.84      4.02 o 
  -8   7  11       47.03       44.25      5.62 o 
  -7   7  11      188.09      193.97     14.65 o 
  -6   7  11      366.04      354.07     15.96 o 
  -5   7  11       11.70        1.10      4.13 o 
  -4   7  11       82.25       78.28      8.67 o 
  -3   7  11      276.13      246.55     15.00 o 
  -2   7  11      127.22      129.46     10.87 o 
  -1   7  11       95.17       80.90      8.81 o 
   0   7  11        1.23        5.37      4.54 o 
   1   7  11       60.00       56.96      8.25 o 
   2   7  11      140.95      152.03     12.52 o 
   3   7  11       38.85       48.29      8.25 o 
  -9   8  11        4.09        6.74      3.90 o 
  -8   8  11       94.07       94.80      7.46 o 
  -7   8  11       54.04       56.59      6.03 o 
  -6   8  11        0.09        5.35      3.43 o 
  -5   8  11        9.51        3.85      4.54 o 
  -4   8  11      211.59      197.84     13.35 o 
  -3   8  11       83.20       68.52      8.25 o 
  -2   8  11       47.46       41.27      7.02 o 
  -1   8  11        2.39        0.55      3.85 o 
   0   8  11       15.42       19.54      6.05 o 
   1   8  11      152.07      161.38     12.52 o 
   2   8  11       58.11       73.33      9.36 o 
  -8   9  11       24.00       25.30      5.06 o 
  -7   9  11       40.70       36.66      5.38 o 
  -6   9  11      359.92      364.13     17.47 o 
  -5   9  11       38.86       46.09      7.57 o 
  -4   9  11       96.61       95.48      9.63 o 
  -3   9  11       72.70       53.93      7.70 o 
  -2   9  11       58.97       60.95      8.25 o 
  -1   9  11       20.14       27.79      6.47 o 
   0   9  11      118.01      118.87     10.87 o 
   1   9  11       44.21       73.33      9.22 o 
  -7  10  11       33.55       39.15      5.54 o 
  -6  10  11       18.18       10.61      7.15 o 
  -5  10  11       15.31       13.35      5.37 o 
  -4  10  11       30.60       27.79      6.33 o 
  -3  10  11        3.23        1.38      4.13 o 
  -2  10  11       17.30        7.84      4.95 o 
  -1  10  11       24.95       12.11      5.64 o 
   0  10  11       90.24      100.02     10.18 o 
   1  10  11        2.47        4.68      4.95 o 
  -6  11  11       34.29       32.55      8.32 o 
  -5  11  11        1.15       -2.34      3.85 o 
  -4  11  11       76.01       71.27      8.81 o 
  -3  11  11       11.49        9.08      5.23 o 
  -2  11  11        8.78       13.48      5.37 o 
  -1  11  11        9.57       22.01      6.33 o 
  -4  12  11       95.05       99.75     10.18 o 
  -3  12  11        0.01       -0.96      4.40 o 
  -9   0  12       20.34        9.89      4.06 o 
  -8   0  12      216.11      224.33     10.36 o 
  -7   0  12        1.05        5.56      3.40 o 
  -6   0  12       89.34       97.74      8.53 o 
  -5   0  12      513.99      516.79     25.45 o 
  -4   0  12      700.02      729.04     29.30 o 
  -3   0  12       64.28       51.73      7.29 o 
  -2   0  12      215.07      211.05     13.35 o 
  -1   0  12      112.18      105.11      9.63 o 
   0   0  12        2.65        4.27      4.27 o 
   1   0  12        3.38        7.98      4.68 o 
   2   0  12        4.54       13.76      5.78 o 
  -9   1  12       27.66       24.66      3.27 o 
  -8   1  12        1.80       -0.49      2.32 o 
  -7   1  12      278.14      272.10      7.98 o 
  -6   1  12      288.16      285.46      8.13 o 
  -5   1  12      495.31      484.28     12.84 o 
  -4   1  12      147.16      142.97      7.73 o 
  -3   1  12       79.21       83.62      6.08 o 
  -2   1  12      215.24      204.54      9.24 o 
  -1   1  12       18.17        9.17      3.25 o 
   0   1  12        0.36       -1.11      2.67 o 
   1   1  12        8.12       13.96      3.74 o 
   2   1  12      205.06      250.60     11.14 o 
  -9   2  12       24.92       23.09      3.21 o 
  -8   2  12       29.58       25.12      3.25 o 
  -7   2  12       16.85       19.06      2.87 o 
  -6   2  12        0.81       -0.23      2.12 o 
  -5   2  12      394.26      408.90     12.12 o 
  -4   2  12       24.92       23.65      5.23 o 
  -3   2  12       79.86       82.66      9.15 o 
  -2   2  12        0.18        1.73      2.72 o 
  -1   2  12       63.68       63.41      5.48 o 
   0   2  12       63.20       70.80      9.56 o 
   1   2  12       34.80       34.53      4.81 o 
   2   2  12      346.84      415.70     14.98 o 
  -9   3  12        5.02        2.85      2.48 o 
  -8   3  12        0.42        1.22      2.38 o 
  -7   3  12        7.26        4.75      2.32 o 
  -6   3  12        9.36        5.32      2.34 o 
  -5   3  12      319.70      332.51      9.90 o 
  -4   3  12       62.86       62.46      6.60 o 
  -3   3  12      286.62      296.95     11.37 o 
  -2   3  12       22.29       20.33      3.89 o 
  -1   3  12        5.58        5.47      2.87 o 
   0   3  12        1.53        1.41      3.85 o 
   1   3  12       14.29       21.87      4.27 o 
   2   3  12        4.95        4.07      3.78 o 
  -9   4  12       20.45       20.96      3.86 o 
  -8   4  12        1.59        4.20      2.75 o 
  -7   4  12       26.24       24.65      3.70 o 
  -6   4  12       17.34       21.80      3.56 o 
  -5   4  12      194.47      198.94     13.35 o 
  -4   4  12      119.39      110.48     10.18 o 
  -3   4  12       16.83       15.68      5.50 o 
  -2   4  12       62.77       60.54      7.98 o 
  -1   4  12       73.66       72.37      8.67 o 
   0   4  12        8.41        1.38      4.68 o 
   1   4  12       13.17       14.86      5.78 o 
  -8   5  12      124.98      116.89     11.35 o 
  -7   5  12        4.82        3.85      3.50 o 
  -6   5  12       92.78       89.25      6.93 o 
  -5   5  12      191.36      190.96     13.35 o 
  -4   5  12      708.81      686.25     29.17 o 
  -3   5  12       60.00       54.89      7.98 o 
  -2   5  12        2.20        4.54      4.40 o 
  -1   5  12        4.07        7.02      4.82 o 
   0   5  12       64.78       66.86      8.81 o 
   1   5  12      103.30      114.19     11.14 o 
  -8   6  12        2.28        1.96      3.44 o 
  -7   6  12        5.69        5.41      7.22 o 
  -6   6  12        0.62        2.13      4.27 o 
  -5   6  12       76.95       71.54      8.67 o 
  -4   6  12        3.76        4.40      4.27 o 
  -3   6  12       16.63       22.70      6.05 o 
  -2   6  12       27.70       22.29      6.05 o 
  -1   6  12        5.92        6.05      4.68 o 
   0   6  12       15.23        8.67      5.23 o 
   1   6  12      142.08      174.73     13.48 o 
  -7   7  12       76.97       66.97      6.60 o 
  -6   7  12        4.41        5.29      3.53 o 
  -5   7  12       47.61       39.62      7.02 o 
  -4   7  12      181.90      177.07     12.93 o 
  -3   7  12       37.15       33.29      7.02 o 
  -2   7  12        3.77       -2.34      3.85 o 
  -1   7  12        0.32        4.82      4.54 o 
   0   7  12       34.01       34.67      7.15 o 
  -7   8  12        0.32        1.81      3.60 o 
  -6   8  12      138.51      130.10      9.97 o 
  -5   8  12      104.01       95.48     10.04 o 
  -4   8  12       28.68       34.26      7.15 o 
  -3   8  12       18.32       11.83      5.50 o 
  -2   8  12       11.41       11.14      5.23 o 
  -1   8  12       16.91       20.09      6.19 o 
  -5   9  12       51.85       49.94      8.12 o 
  -4   9  12       55.70       60.12      8.53 o 
  -3   9  12      101.77      116.94     11.14 o 
  -2   9  12       18.42        8.53      5.50 o 
  -7   1  13      282.17      291.44      8.62 o 
  -6   1  13      270.11      276.09      8.22 o 
  -5   1  13       28.84       20.25      3.41 o 
  -4   1  13       24.79       25.37      4.11 o 
  -3   1  13        0.00        0.97      2.86 o 
  -2   1  13      188.42      197.67      9.58 o 
  -1   1  13        3.42       -1.51      3.02 o 
  -7   2  13      203.08      199.63      7.01 o 
  -6   2  13       23.70       32.28      3.45 o 
  -5   2  13      421.95      439.70     12.31 o 
  -4   2  13       17.83       13.92      4.13 o 
  -3   2  13        0.54        1.11      2.97 o 
  -2   2  13       28.77       22.78      5.30 o 
  -1   2  13       90.91       89.39      6.86 o 
  -7   3  13      183.54      164.12      7.59 o 
  -6   3  13        0.22        0.67      2.76 o 
  -5   3  13      226.14      231.39     10.41 o 
  -4   3  13      223.78      207.33     14.03 o 
  -3   3  13       67.64       69.07      8.81 o 
  -2   3  13        1.40       -3.71      3.85 o 
  -1   3  13       65.58       61.22      8.67 o 
  -6   4  13      371.96      380.64     14.58 o 
  -5   4  13       14.61        6.19      4.95 o 
  -4   4  13       76.76       76.63      9.08 o 
  -3   4  13       46.83       63.98      8.67 o 
  -2   4  13       13.46       23.66      6.60 o 
  -5   5  13       54.98       34.40      6.88 o 
  -4   5  13        1.86        9.77      5.23 o 
  -3   5  13        0.03        3.58      4.82 o 
